# Supplementary material for: ﻿The collection of the genus Epepeotes Pascoe, 1866 housed in the Natural History Museum, London (Coleoptera, Cerambycidae)
Source: Zookeys. 2023 Nov 10;1184:19–39. doi: 10.3897/zookeys.1184.111728 (PMC10836420; doi:10.3897/zookeys.1184.111728)
Supplement: XML Treatment for Epepeotes desertus desertus [file zookeys.1184.111728-treatment1.xml]

<!DOCTYPE tp:taxon-treatment
  PUBLIC "-//TaxonX//DTD Taxonomic Treatment Publishing DTD v0 20100105//EN" "tax-treatment-NSO.dtd">
<tp:taxon-treatment xmlns:tp="http://www.plazi.org/taxpub"><tp:treatment-meta><kwd-group><label>Taxon classification</label><kwd>
              <named-content content-type="kingdom">Animalia</named-content>
            </kwd><kwd>
              <named-content content-type="order">Coleoptera</named-content>
            </kwd><kwd>
              <named-content content-type="family">Cerambycidae</named-content>
            </kwd></kwd-group><mixed-citation publication-type="journal"><person-group><name><surname>Xie</surname><given-names>Guanglin</given-names></name><name><surname>Barclay</surname><given-names>Maxwell V. L.</given-names></name><name><surname>Wang</surname><given-names>Wenkai</given-names></name></person-group><article-title>﻿The collection of the genus <italic><tp:taxon-name><tp:taxon-name-part taxon-name-part-type="genus" reg="Epepeotes">Epepeotes</tp:taxon-name-part></tp:taxon-name></italic> Pascoe, 1866 housed in the Natural History Museum, London (<tp:taxon-name><tp:taxon-name-part taxon-name-part-type="order">Coleoptera</tp:taxon-name-part></tp:taxon-name>, <tp:taxon-name><tp:taxon-name-part taxon-name-part-type="family">Cerambycidae</tp:taxon-name-part></tp:taxon-name>)</article-title><source>Zookeys</source><day>10</day><month>11</month><year>2023</year><volume>1184</volume><fpage>19</fpage><lpage>39</lpage><pub-id pub-id-type="doi">10.3897/zookeys.1184.111728</pub-id></mixed-citation></tp:treatment-meta><tp:nomenclature><label>﻿</label><tp:taxon-name>
            <object-id xmlns:xlink="http://www.w3.org/1999/xlink" content-type="arpha" xlink:type="simple">D15EEE0A-F964-52EA-8DE5-4001FCED40CB</object-id>
            <tp:taxon-name-part taxon-name-part-type="genus" reg="Epepeotes">Epepeotes</tp:taxon-name-part>
            <tp:taxon-name-part taxon-name-part-type="species" reg="desertus">desertus</tp:taxon-name-part>
            <tp:taxon-name-part taxon-name-part-type="subspecies" reg="desertus">desertus</tp:taxon-name-part>
          </tp:taxon-name><tp:taxon-authority>(Linnaeus, 1758)</tp:taxon-authority><xref ref-type="fig" rid="F1">Fig. 1a–c</xref><tp:nomenclature-citation-list><tp:nomenclature-citation><tp:taxon-name>
                <tp:taxon-name-part taxon-name-part-type="genus" reg="Cerambyx">Cerambyx</tp:taxon-name-part>
                <tp:taxon-name-part taxon-name-part-type="species" reg="desertus">desertus</tp:taxon-name-part>
              </tp:taxon-name><comment>Linnaeus, 1758: 391. Type locality: America [wrong locality record].</comment></tp:nomenclature-citation><tp:nomenclature-citation><tp:taxon-name><tp:taxon-name-part taxon-name-part-type="genus" reg="Cerambix">Cerambix</tp:taxon-name-part> (<tp:taxon-name-part taxon-name-part-type="subgenus" reg="Lamia">Lamia</tp:taxon-name-part>) <tp:taxon-name-part taxon-name-part-type="species" reg="fimbriatus">fimbriatus</tp:taxon-name-part></tp:taxon-name><comment>Olivier, 1795: 71 [misspelling].</comment></tp:nomenclature-citation><tp:nomenclature-citation><tp:taxon-name>
                <tp:taxon-name-part taxon-name-part-type="genus" reg="Lamia">Lamia</tp:taxon-name-part>
                <tp:taxon-name-part taxon-name-part-type="species" reg="lineator">lineator</tp:taxon-name-part>
              </tp:taxon-name><comment>Fabricius, 1801: 283. Type locality: India.</comment></tp:nomenclature-citation><tp:nomenclature-citation><tp:taxon-name>
                <tp:taxon-name-part taxon-name-part-type="genus" reg="Diochares">Diochares</tp:taxon-name-part>
                <tp:taxon-name-part taxon-name-part-type="species" reg="fimbriatus">fimbriatus</tp:taxon-name-part>
              </tp:taxon-name><comment>: Pascoe 1866: 303.</comment></tp:nomenclature-citation><tp:nomenclature-citation><tp:taxon-name>
                <tp:taxon-name-part taxon-name-part-type="genus" reg="Epepeotes">Epepeotes</tp:taxon-name-part>
                <tp:taxon-name-part taxon-name-part-type="species" reg="desertus">desertus</tp:taxon-name-part>
              </tp:taxon-name><comment>: Breuning 1943: 229.</comment></tp:nomenclature-citation></tp:nomenclature-citation-list></tp:nomenclature><tp:treatment-sec sec-type="type material" id="SECID0EDIAC"><title>Non-type material.</title><p>8 specimens. <bold>India (5)</bold>: E. India (1 male, 1 female), Goram (1 male, 2 females). <bold>Indonesia (2)</bold>: Ceram (1 female); Moluccas (1 male). <bold>Country unknown (1)</bold>: Pascoe collection (1): Mano (1 female).</p><fig id="F1" position="float" orientation="portrait"><object-id xmlns:xlink="http://www.w3.org/1999/xlink" content-type="doi" xlink:type="simple">10.3897/zookeys.1184.111728.figure1</object-id><object-id xmlns:xlink="http://www.w3.org/1999/xlink" content-type="arpha" xlink:type="simple">D07EE30B-1FF7-589A-9E44-A78E6D9F8F5E</object-id><label>Figure 1.</label><caption><p>Habitus of <italic><tp:taxon-name><tp:taxon-name-part taxon-name-part-type="genus" reg="Epepeotes">Epepeotes</tp:taxon-name-part><tp:taxon-name-part taxon-name-part-type="species" reg="desertus">desertus</tp:taxon-name-part></tp:taxon-name></italic> (Linnaeus, 1758) <bold>a–c</bold><italic><tp:taxon-name><tp:taxon-name-part taxon-name-part-type="genus" reg="Epepeotes">Epepeotes</tp:taxon-name-part><tp:taxon-name-part taxon-name-part-type="species" reg="desertus">desertus</tp:taxon-name-part><tp:taxon-name-part taxon-name-part-type="subspecies" reg="desertus">desertus</tp:taxon-name-part></tp:taxon-name></italic> (Linnaeus, 1758) <bold>d–f</bold><italic><tp:taxon-name><tp:taxon-name-part taxon-name-part-type="genus" reg="Epepeotes">Epepeotes</tp:taxon-name-part><tp:taxon-name-part taxon-name-part-type="species" reg="desertus">desertus</tp:taxon-name-part><tp:taxon-name-part taxon-name-part-type="subspecies" reg="rhobetor">rhobetor</tp:taxon-name-part></tp:taxon-name></italic> (Newman, 1842) <bold>g, h</bold><italic><tp:taxon-name><tp:taxon-name-part taxon-name-part-type="genus" reg="Epepeotes">Epepeotes</tp:taxon-name-part><tp:taxon-name-part taxon-name-part-type="species" reg="desertus">desertus</tp:taxon-name-part><tp:taxon-name-part taxon-name-part-type="subspecies" reg="obscurus">obscurus</tp:taxon-name-part></tp:taxon-name></italic> (Aurivillius, 1926) <bold>d, e</bold> holotype <bold>a, f, g</bold> male <bold>b, d, h</bold> female.</p></caption><graphic xmlns:xlink="http://www.w3.org/1999/xlink" xlink:href="zookeys-1184-019_article-111728__-g001.jpg" position="float" orientation="portrait" xlink:type="simple" id="oo_934743.jpg"><uri content-type="original_file" xlink:type="simple">https://binary.pensoft.net/fig/934743</uri></graphic></fig></tp:treatment-sec></tp:taxon-treatment>
