# Supplementary material for: ﻿The collection of the genus Epepeotes Pascoe, 1866 housed in the Natural History Museum, London (Coleoptera, Cerambycidae)
Source: Zookeys. 2023 Nov 10;1184:19–39. doi: 10.3897/zookeys.1184.111728 (PMC10836420; doi:10.3897/zookeys.1184.111728)
Supplement: XML Treatment for Epepeotes desertus obscurus [file zookeys.1184.111728-treatment3.xml]

<!DOCTYPE tp:taxon-treatment
  PUBLIC "-//TaxonX//DTD Taxonomic Treatment Publishing DTD v0 20100105//EN" "tax-treatment-NSO.dtd">
<tp:taxon-treatment xmlns:tp="http://www.plazi.org/taxpub"><tp:treatment-meta><kwd-group><label>Taxon classification</label><kwd>
              <named-content content-type="kingdom">Animalia</named-content>
            </kwd><kwd>
              <named-content content-type="order">Coleoptera</named-content>
            </kwd><kwd>
              <named-content content-type="family">Cerambycidae</named-content>
            </kwd></kwd-group><mixed-citation publication-type="journal"><person-group><name><surname>Xie</surname><given-names>Guanglin</given-names></name><name><surname>Barclay</surname><given-names>Maxwell V. L.</given-names></name><name><surname>Wang</surname><given-names>Wenkai</given-names></name></person-group><article-title>﻿The collection of the genus <italic><tp:taxon-name><tp:taxon-name-part taxon-name-part-type="genus" reg="Epepeotes">Epepeotes</tp:taxon-name-part></tp:taxon-name></italic> Pascoe, 1866 housed in the Natural History Museum, London (<tp:taxon-name><tp:taxon-name-part taxon-name-part-type="order">Coleoptera</tp:taxon-name-part></tp:taxon-name>, <tp:taxon-name><tp:taxon-name-part taxon-name-part-type="family">Cerambycidae</tp:taxon-name-part></tp:taxon-name>)</article-title><source>Zookeys</source><day>10</day><month>11</month><year>2023</year><volume>1184</volume><fpage>19</fpage><lpage>39</lpage><pub-id pub-id-type="doi">10.3897/zookeys.1184.111728</pub-id></mixed-citation></tp:treatment-meta><tp:nomenclature><label>﻿</label><tp:taxon-name>
            <object-id xmlns:xlink="http://www.w3.org/1999/xlink" content-type="arpha" xlink:type="simple">6604300A-70E5-508B-AAE6-3E7C6AB2C278</object-id>
            <tp:taxon-name-part taxon-name-part-type="genus" reg="Epepeotes">Epepeotes</tp:taxon-name-part>
            <tp:taxon-name-part taxon-name-part-type="species" reg="desertus">desertus</tp:taxon-name-part>
            <tp:taxon-name-part taxon-name-part-type="subspecies" reg="obscurus">obscurus</tp:taxon-name-part>
          </tp:taxon-name><tp:taxon-authority>(Aurivillius, 1926)</tp:taxon-authority><xref ref-type="fig" rid="F1">Fig. 1g, h</xref><tp:nomenclature-citation-list><tp:nomenclature-citation><tp:taxon-name>
                <tp:taxon-name-part taxon-name-part-type="genus" reg="Diochares">Diochares</tp:taxon-name-part>
                <tp:taxon-name-part taxon-name-part-type="species" reg="desertus">desertus</tp:taxon-name-part>
                <tp:taxon-name-part taxon-name-part-type="infraspecific-rank">var.</tp:taxon-name-part>
                <tp:taxon-name-part taxon-name-part-type="variety" reg="obscurus">obscurus</tp:taxon-name-part>
              </tp:taxon-name><comment>Aurivillius, 1926: 102. Type locality: Buru [Indonesia].</comment></tp:nomenclature-citation><tp:nomenclature-citation><tp:taxon-name>
                <tp:taxon-name-part taxon-name-part-type="genus" reg="Epepeotes">Epepeotes</tp:taxon-name-part>
                <tp:taxon-name-part taxon-name-part-type="species" reg="desertus">desertus</tp:taxon-name-part>
                <tp:taxon-name-part taxon-name-part-type="authority">s.-</tp:taxon-name-part>
                <tp:taxon-name-part taxon-name-part-type="uncertainty-rank">sp.</tp:taxon-name-part>
                <tp:taxon-name-part taxon-name-part-type="species" reg="obscurus">obscurus</tp:taxon-name-part>
              </tp:taxon-name><comment>: <xref ref-type="bibr" rid="B10">Breuning 1943</xref>: 229.</comment></tp:nomenclature-citation><tp:nomenclature-citation><tp:taxon-name>
                <tp:taxon-name-part taxon-name-part-type="genus" reg="Epepeotes">Epepeotes</tp:taxon-name-part>
                <tp:taxon-name-part taxon-name-part-type="species" reg="desertus">desertus</tp:taxon-name-part>
                <tp:taxon-name-part taxon-name-part-type="infraspecific-rank">ssp.</tp:taxon-name-part>
                <tp:taxon-name-part taxon-name-part-type="subspecies" reg="obscurus">obscurus</tp:taxon-name-part>
              </tp:taxon-name><comment>: <xref ref-type="bibr" rid="B12">Breuning 1961</xref>: 326.</comment></tp:nomenclature-citation><tp:nomenclature-citation><tp:taxon-name>
                <tp:taxon-name-part taxon-name-part-type="genus" reg="Epepeotes">Epepeotes</tp:taxon-name-part>
                <tp:taxon-name-part taxon-name-part-type="species" reg="desertus">desertus</tp:taxon-name-part>
                <tp:taxon-name-part taxon-name-part-type="subspecies" reg="obscurus">obscurus</tp:taxon-name-part>
              </tp:taxon-name><comment>: <xref ref-type="bibr" rid="B5">Barševskis 2020</xref>: 180.</comment></tp:nomenclature-citation></tp:nomenclature-citation-list></tp:nomenclature><tp:treatment-sec sec-type="type material" id="SECID0ESGAE"><title>Non-type material.</title><p>14 specimens. <bold>Indonesia (14)</bold>: Ceram (2 females); Mausela (5 males, 7 females).</p></tp:treatment-sec><tp:treatment-sec sec-type="comments" id="SECID0E1GAE"><title>Comments.</title><p><xref ref-type="bibr" rid="B10">Breuning (1943)</xref> stated that the subspecies <italic><tp:taxon-name><tp:taxon-name-part taxon-name-part-type="genus" reg="Epepeotes">E.</tp:taxon-name-part><tp:taxon-name-part taxon-name-part-type="species" reg="desertus">desertus</tp:taxon-name-part><tp:taxon-name-part taxon-name-part-type="subspecies" reg="rhobetor">rhobetor</tp:taxon-name-part></tp:taxon-name></italic> is distinguished from the subspecies <italic><tp:taxon-name><tp:taxon-name-part taxon-name-part-type="genus" reg="Epepeotes">E.</tp:taxon-name-part><tp:taxon-name-part taxon-name-part-type="species" reg="desertus">d.</tp:taxon-name-part><tp:taxon-name-part taxon-name-part-type="subspecies" reg="desertus">desertus</tp:taxon-name-part></tp:taxon-name></italic> by the body usually smaller, the antennae more slender, the body markings yellow, and the elytral spots small and separate, with only a few individuals uniting into narrow transverse bands before and after the middle; the subspecies <italic><tp:taxon-name><tp:taxon-name-part taxon-name-part-type="genus" reg="Epepeotes">E.</tp:taxon-name-part><tp:taxon-name-part taxon-name-part-type="species" reg="desertus">d.</tp:taxon-name-part><tp:taxon-name-part taxon-name-part-type="subspecies" reg="obscurus">obscurus</tp:taxon-name-part></tp:taxon-name></italic> is separated from the nominate subspecies by the elytron with less concave apex and reduced body markings. However, the holotype of <italic><tp:taxon-name><tp:taxon-name-part taxon-name-part-type="genus" reg="Epepeotes">E.</tp:taxon-name-part><tp:taxon-name-part taxon-name-part-type="species" reg="desertus">d.</tp:taxon-name-part><tp:taxon-name-part taxon-name-part-type="subspecies" reg="rhobetor">rhobetor</tp:taxon-name-part></tp:taxon-name></italic> (Fig. <xref ref-type="fig" rid="F1">1d</xref>) has the complete premedian transverse band and the postmedian band consisting of several large spots that are not fully fused, which is different from the description and illustration by <xref ref-type="bibr" rid="B10">Breuning (1943)</xref>. <xref ref-type="bibr" rid="B36">Olivier (1808)</xref> illustrated the dorsal view of the species <italic><tp:taxon-name><tp:taxon-name-part taxon-name-part-type="genus" reg="Cerambix">Cerambix</tp:taxon-name-part><tp:taxon-name-part taxon-name-part-type="species" reg="fimbriatus">fimbriatus</tp:taxon-name-part></tp:taxon-name></italic> Olivier, 1795 (Fig. <xref ref-type="fig" rid="F1">1c</xref>, now a synonym of the nominate subspecies), which differs from <italic><tp:taxon-name><tp:taxon-name-part taxon-name-part-type="genus" reg="Epepeotes">E.</tp:taxon-name-part><tp:taxon-name-part taxon-name-part-type="species" reg="desertus">d.</tp:taxon-name-part><tp:taxon-name-part taxon-name-part-type="subspecies" reg="rhobetor">rhobetor</tp:taxon-name-part></tp:taxon-name></italic> and <italic><tp:taxon-name><tp:taxon-name-part taxon-name-part-type="genus" reg="Epepeotes">E.</tp:taxon-name-part><tp:taxon-name-part taxon-name-part-type="species" reg="desertus">d.</tp:taxon-name-part><tp:taxon-name-part taxon-name-part-type="subspecies" reg="obscurus">obscurus</tp:taxon-name-part></tp:taxon-name></italic> mainly in the large and complete premedian and postmedian transverse bands on the elytra. However, the body markings and size are variable in this species, which make it difficult to accurately distinguish the three subspecies. The taxonomic status of the three subspecies is expected to be resolved by further study of more type and non-type material, perhaps with the possible removal of the subspecies-level status.</p></tp:treatment-sec><tp:treatment-sec><!--Section generated to contain objects referenced in tp:taxon-treatment.--><fig id="F1" position="float" orientation="portrait"><object-id xmlns:xlink="http://www.w3.org/1999/xlink" content-type="doi" xlink:type="simple">10.3897/zookeys.1184.111728.figure1</object-id><object-id xmlns:xlink="http://www.w3.org/1999/xlink" content-type="arpha" xlink:type="simple">D07EE30B-1FF7-589A-9E44-A78E6D9F8F5E</object-id><label>Figure 1.</label><caption><p>Habitus of <italic><tp:taxon-name><tp:taxon-name-part taxon-name-part-type="genus" reg="Epepeotes">Epepeotes</tp:taxon-name-part><tp:taxon-name-part taxon-name-part-type="species" reg="desertus">desertus</tp:taxon-name-part></tp:taxon-name></italic> (Linnaeus, 1758) <bold>a–c</bold><italic><tp:taxon-name><tp:taxon-name-part taxon-name-part-type="genus" reg="Epepeotes">Epepeotes</tp:taxon-name-part><tp:taxon-name-part taxon-name-part-type="species" reg="desertus">desertus</tp:taxon-name-part><tp:taxon-name-part taxon-name-part-type="subspecies" reg="desertus">desertus</tp:taxon-name-part></tp:taxon-name></italic> (Linnaeus, 1758) <bold>d–f</bold><italic><tp:taxon-name><tp:taxon-name-part taxon-name-part-type="genus" reg="Epepeotes">Epepeotes</tp:taxon-name-part><tp:taxon-name-part taxon-name-part-type="species" reg="desertus">desertus</tp:taxon-name-part><tp:taxon-name-part taxon-name-part-type="subspecies" reg="rhobetor">rhobetor</tp:taxon-name-part></tp:taxon-name></italic> (Newman, 1842) <bold>g, h</bold><italic><tp:taxon-name><tp:taxon-name-part taxon-name-part-type="genus" reg="Epepeotes">Epepeotes</tp:taxon-name-part><tp:taxon-name-part taxon-name-part-type="species" reg="desertus">desertus</tp:taxon-name-part><tp:taxon-name-part taxon-name-part-type="subspecies" reg="obscurus">obscurus</tp:taxon-name-part></tp:taxon-name></italic> (Aurivillius, 1926) <bold>d, e</bold> holotype <bold>a, f, g</bold> male <bold>b, d, h</bold> female.</p></caption><graphic xmlns:xlink="http://www.w3.org/1999/xlink" xlink:href="zookeys-1184-019_article-111728__-g001.jpg" position="float" orientation="portrait" xlink:type="simple" id="oo_934743.jpg"><uri content-type="original_file" xlink:type="simple">https://binary.pensoft.net/fig/934743</uri></graphic></fig></tp:treatment-sec><ref-list><ref id="B10"><mixed-citation xmlns:xlink="http://www.w3.org/1999/xlink" xlink:type="simple"><person-group><name name-style="western"><surname>Breuning</surname><given-names>S</given-names></name></person-group> (<year>1943</year>) Études sur les Lamiaires (Coleop. Cerambycidæ). Douzième tribu: <tp:taxon-name><tp:taxon-name-part taxon-name-part-type="tribe">Agniini</tp:taxon-name-part></tp:taxon-name> Thomson. Novitates Entomologicæ, 3<sup>ème</sup> supplément (89–106): 137–280.</mixed-citation></ref><ref id="B12"><mixed-citation xmlns:xlink="http://www.w3.org/1999/xlink" xlink:type="simple"><person-group><name name-style="western"><surname>Breuning</surname><given-names>S</given-names></name></person-group> (<year>1961</year>) Catalogue des Lamiaires du Monde (<tp:taxon-name><tp:taxon-name-part taxon-name-part-type="order">Coleoptera</tp:taxon-name-part></tp:taxon-name>, Cérambycidae) 5. Lieferung. Tutzing, Museum G. Frey, 287–382.</mixed-citation></ref><ref id="B5"><mixed-citation xmlns:xlink="http://www.w3.org/1999/xlink" xlink:type="simple"><person-group><name name-style="western"><surname>Barševskis</surname><given-names>A</given-names></name></person-group> (<year>2020</year>) <article-title>To the knowledge of long-horned beetles (<tp:taxon-name><tp:taxon-name-part taxon-name-part-type="order">Coleoptera</tp:taxon-name-part></tp:taxon-name>: <tp:taxon-name><tp:taxon-name-part taxon-name-part-type="family">Cerambycidae</tp:taxon-name-part></tp:taxon-name>) of the Oriental Region. Part 3.</article-title><source>Acta Biologica Universitatis Daugavpiliensis</source><volume>20</volume>(<issue>2</issue>): <fpage>173</fpage>–<lpage>188</lpage>.</mixed-citation></ref><ref id="B36"><mixed-citation xmlns:xlink="http://www.w3.org/1999/xlink" xlink:type="simple"><person-group><name name-style="western"><surname>Olivier</surname><given-names>G</given-names></name></person-group> (<year>1808</year>) <article-title>Entomologie, ou, Histoire naturelle des insectes: avec leurs caractères génériques et spécifiques, leur description, leur synonymie, et leur figure enluminée Coléoptères.</article-title><source>Imprimerie de Lanneau, Paris</source><volume>8</volume>: <fpage>1</fpage>–<lpage>313</lpage>. <ext-link xlink:type="simple" ext-link-type="uri" xlink:href="http://www.biodiversitylibrary.org/item/106566">www.biodiversitylibrary.org/item/106566</ext-link></mixed-citation></ref></ref-list></tp:taxon-treatment>
