# Supplementary material for: ﻿The collection of the genus Epepeotes Pascoe, 1866 housed in the Natural History Museum, London (Coleoptera, Cerambycidae)
Source: Zookeys. 2023 Nov 10;1184:19–39. doi: 10.3897/zookeys.1184.111728 (PMC10836420; doi:10.3897/zookeys.1184.111728)
Supplement: XML Treatment for Epepeotes luscus luscus [file zookeys.1184.111728-treatment4.xml]

<!DOCTYPE tp:taxon-treatment
  PUBLIC "-//TaxonX//DTD Taxonomic Treatment Publishing DTD v0 20100105//EN" "tax-treatment-NSO.dtd">
<tp:taxon-treatment xmlns:tp="http://www.plazi.org/taxpub"><tp:treatment-meta><kwd-group><label>Taxon classification</label><kwd>
              <named-content content-type="kingdom">Animalia</named-content>
            </kwd><kwd>
              <named-content content-type="order">Coleoptera</named-content>
            </kwd><kwd>
              <named-content content-type="family">Cerambycidae</named-content>
            </kwd></kwd-group><mixed-citation publication-type="journal"><person-group><name><surname>Xie</surname><given-names>Guanglin</given-names></name><name><surname>Barclay</surname><given-names>Maxwell V. L.</given-names></name><name><surname>Wang</surname><given-names>Wenkai</given-names></name></person-group><article-title>﻿The collection of the genus <italic><tp:taxon-name><tp:taxon-name-part taxon-name-part-type="genus" reg="Epepeotes">Epepeotes</tp:taxon-name-part></tp:taxon-name></italic> Pascoe, 1866 housed in the Natural History Museum, London (<tp:taxon-name><tp:taxon-name-part taxon-name-part-type="order">Coleoptera</tp:taxon-name-part></tp:taxon-name>, <tp:taxon-name><tp:taxon-name-part taxon-name-part-type="family">Cerambycidae</tp:taxon-name-part></tp:taxon-name>)</article-title><source>Zookeys</source><day>10</day><month>11</month><year>2023</year><volume>1184</volume><fpage>19</fpage><lpage>39</lpage><pub-id pub-id-type="doi">10.3897/zookeys.1184.111728</pub-id></mixed-citation></tp:treatment-meta><tp:nomenclature><label>﻿</label><tp:taxon-name>
            <object-id xmlns:xlink="http://www.w3.org/1999/xlink" content-type="arpha" xlink:type="simple">B93DAB7C-43CF-57B5-90E9-D7B0217CF339</object-id>
            <tp:taxon-name-part taxon-name-part-type="genus" reg="Epepeotes">Epepeotes</tp:taxon-name-part>
            <tp:taxon-name-part taxon-name-part-type="species" reg="luscus">luscus</tp:taxon-name-part>
            <tp:taxon-name-part taxon-name-part-type="subspecies" reg="luscus">luscus</tp:taxon-name-part>
          </tp:taxon-name><tp:taxon-authority>(Fabricius, 1787)</tp:taxon-authority><xref ref-type="fig" rid="F2">Fig. 2</xref><tp:nomenclature-citation-list><tp:nomenclature-citation><tp:taxon-name>
                <tp:taxon-name-part taxon-name-part-type="genus" reg="Lamia">Lamia</tp:taxon-name-part>
                <tp:taxon-name-part taxon-name-part-type="species" reg="lusca">lusca</tp:taxon-name-part>
              </tp:taxon-name><comment>Fabricius, 1787: 139. Type locality: Siam [Thailand].</comment></tp:nomenclature-citation><tp:nomenclature-citation><tp:taxon-name><tp:taxon-name-part taxon-name-part-type="genus" reg="Cerambyx">Cerambyx</tp:taxon-name-part> (<tp:taxon-name-part taxon-name-part-type="subgenus" reg="Lamia">Lamia</tp:taxon-name-part>) <tp:taxon-name-part taxon-name-part-type="species" reg="luscus">luscus</tp:taxon-name-part></tp:taxon-name><comment>: <xref ref-type="bibr" rid="B25">Gmelin 1790</xref>: 1836.</comment></tp:nomenclature-citation><tp:nomenclature-citation><tp:taxon-name>
                <tp:taxon-name-part taxon-name-part-type="genus" reg="Epepeotes">Epepeotes</tp:taxon-name-part>
                <tp:taxon-name-part taxon-name-part-type="species" reg="luscus">luscus</tp:taxon-name-part>
              </tp:taxon-name><comment>: <xref ref-type="bibr" rid="B38">Pascoe 1866a</xref>: 249.</comment></tp:nomenclature-citation><tp:nomenclature-citation><tp:taxon-name>
                <tp:taxon-name-part taxon-name-part-type="genus" reg="Epepeotes">Epepeotes</tp:taxon-name-part>
                <tp:taxon-name-part taxon-name-part-type="species" reg="fumosus">fumosus</tp:taxon-name-part>
              </tp:taxon-name><comment>Pascoe, 1866b: 301. Type locality: Flores [Indonesia].</comment></tp:nomenclature-citation><tp:nomenclature-citation><tp:taxon-name>
                <tp:taxon-name-part taxon-name-part-type="genus" reg="Epepeotes">Epepeotes</tp:taxon-name-part>
                <tp:taxon-name-part taxon-name-part-type="species" reg="luscus">luscus</tp:taxon-name-part>
                <tp:taxon-name-part taxon-name-part-type="infraspecific-rank">var.</tp:taxon-name-part>
                <tp:taxon-name-part taxon-name-part-type="variety" reg="enganensis">enganensis</tp:taxon-name-part>
              </tp:taxon-name><comment>Gahan, 1907: 80. Type locality: Engano [Indonesia].</comment></tp:nomenclature-citation><tp:nomenclature-citation><tp:taxon-name>
                <tp:taxon-name-part taxon-name-part-type="genus" reg="Epepeotes">Epepeotes</tp:taxon-name-part>
                <tp:taxon-name-part taxon-name-part-type="species" reg="luscus">luscus</tp:taxon-name-part>
                <tp:taxon-name-part taxon-name-part-type="infraspecific-rank">ab.</tp:taxon-name-part>
                <tp:taxon-name-part taxon-name-part-type="aberration" reg="flavomaculatus">flavomaculatus</tp:taxon-name-part>
              </tp:taxon-name><comment>Aurivillius, 1924: 27. Type locality: Sumatra [Indonesia].</comment></tp:nomenclature-citation><tp:nomenclature-citation><tp:taxon-name>
                <tp:taxon-name-part taxon-name-part-type="genus" reg="Epepeotes">Epepeotes</tp:taxon-name-part>
                <tp:taxon-name-part taxon-name-part-type="species" reg="soembanicus">soembanicus</tp:taxon-name-part>
              </tp:taxon-name><comment>Schwarzer, 1931: 66. Type locality: Mao Marroe: Ost-Soemba [Indonesia].</comment></tp:nomenclature-citation><tp:nomenclature-citation><tp:taxon-name>
                <tp:taxon-name-part taxon-name-part-type="genus" reg="Epepeotes">Epepeotes</tp:taxon-name-part>
                <tp:taxon-name-part taxon-name-part-type="species" reg="luscus">luscus</tp:taxon-name-part>
              </tp:taxon-name><comment>m. <italic>densemaculatus</italic> Breuning, 1943: 223. Type locality: Birmanie [Burma].</comment></tp:nomenclature-citation><tp:nomenclature-citation><tp:taxon-name>
                <tp:taxon-name-part taxon-name-part-type="genus" reg="Epepeotes">Epepeotes</tp:taxon-name-part>
                <tp:taxon-name-part taxon-name-part-type="species" reg="luscus">luscus</tp:taxon-name-part>
              </tp:taxon-name><comment>m. <italic>ochreosticticus</italic> Breuning, 1943: 223. Type locality: Nicobar Island [India].</comment></tp:nomenclature-citation><tp:nomenclature-citation><tp:taxon-name>
                <tp:taxon-name-part taxon-name-part-type="genus" reg="Epepeotes">Epepeotes</tp:taxon-name-part>
                <tp:taxon-name-part taxon-name-part-type="species" reg="luscus">luscus</tp:taxon-name-part>
              </tp:taxon-name><comment>m. <italic>interruptus</italic> Breuning, 1943: 223. Type locality: Nias Island [Indonesia].</comment></tp:nomenclature-citation><tp:nomenclature-citation><tp:taxon-name>
                <tp:taxon-name-part taxon-name-part-type="genus" reg="Epepeotes">Epepeotes</tp:taxon-name-part>
                <tp:taxon-name-part taxon-name-part-type="species" reg="luscus">luscus</tp:taxon-name-part>
                <tp:taxon-name-part taxon-name-part-type="subspecies" reg="alorensis">alorensis</tp:taxon-name-part>
              </tp:taxon-name><comment>Breuning, 1960: 29. Type locality: Alor Island [Indonesia].</comment></tp:nomenclature-citation><tp:nomenclature-citation><tp:taxon-name>
                <tp:taxon-name-part taxon-name-part-type="genus" reg="Epepeotes">Epepeotes</tp:taxon-name-part>
                <tp:taxon-name-part taxon-name-part-type="species" reg="luscus">luscus</tp:taxon-name-part>
                <tp:taxon-name-part taxon-name-part-type="infraspecific-rank">var.</tp:taxon-name-part>
                <tp:taxon-name-part taxon-name-part-type="variety" reg="subuniformis">subuniformis</tp:taxon-name-part>
              </tp:taxon-name><comment>Gilmour &amp; Breuning, 1963: 125. Type locality: Sumatra: P. Sebuku [Indonesia].</comment></tp:nomenclature-citation></tp:nomenclature-citation-list></tp:nomenclature><tp:treatment-sec sec-type="type material" id="SECID0EHSAE"><title>Type material.</title><p><bold>Thailand. <italic>Holotype</italic></bold>, male: ‘Type [p, label circular, red framed]; Lam. Lusca / Fabr. Mant. Ins. n. 35 [h]; NHMUK014596790 [p]’. <bold>Indonesia. <italic>Holotype</italic></bold> of <italic><tp:taxon-name><tp:taxon-name-part taxon-name-part-type="genus" reg="Epepeotes">Epepeotes</tp:taxon-name-part><tp:taxon-name-part taxon-name-part-type="species" reg="fumosus">fumosus</tp:taxon-name-part></tp:taxon-name></italic> Pascoe, 1866, female: ‘Type [p, label circular, red framed]; Flores [h, label oval, dark green]; Pascoe / Coll. / 93–60 [p]; <tp:taxon-name><tp:taxon-name-part taxon-name-part-type="genus" reg="Epepeotes">Epepeotes</tp:taxon-name-part></tp:taxon-name> / <tp:taxon-name><tp:taxon-name-part taxon-name-part-type="genus" reg="Epepeotes"/><tp:taxon-name-part taxon-name-part-type="species" reg="fumosus">fumosus</tp:taxon-name-part></tp:taxon-name> / Type Pasc [h]; <tp:taxon-name><tp:taxon-name-part taxon-name-part-type="genus" reg="Epepeotes">Epepeotes</tp:taxon-name-part></tp:taxon-name> / <tp:taxon-name><tp:taxon-name-part taxon-name-part-type="genus" reg="Epepeotes"/><tp:taxon-name-part taxon-name-part-type="species" reg="fumosus">fumosus</tp:taxon-name-part></tp:taxon-name> / Flores Pa [h]; NHMUK014596286 [p]’; <bold>Indonesia.</bold> One <bold><italic>syntype</italic></bold> of <tp:taxon-name><tp:taxon-name-part taxon-name-part-type="genus" reg="Epepeotes">Epepeotes</tp:taxon-name-part><tp:taxon-name-part taxon-name-part-type="species" reg="luscus">luscus</tp:taxon-name-part><tp:taxon-name-part taxon-name-part-type="infraspecific-rank">var.</tp:taxon-name-part><tp:taxon-name-part taxon-name-part-type="variety" reg="enganensis">enganensis</tp:taxon-name-part></tp:taxon-name> Gahan, 1907, male: ‘Sumatra / Engano Is. [p]; Doherty [p]; 67584 [h]; Fry Coll. / 1905. 100. [p]; <tp:taxon-name><tp:taxon-name-part taxon-name-part-type="genus" reg="Epepeotes">Epepeotes</tp:taxon-name-part></tp:taxon-name> / <tp:taxon-name><tp:taxon-name-part taxon-name-part-type="genus" reg="Epepeotes"/><tp:taxon-name-part taxon-name-part-type="species" reg="luscus">luscus</tp:taxon-name-part></tp:taxon-name>. F. / v. enganesis / ♂ Type Gahan [h], NHMUK014596282’; <bold>Indonesia. <italic>Syntypes</italic></bold> of <tp:taxon-name><tp:taxon-name-part taxon-name-part-type="genus" reg="Epepeotes">Epepeotes</tp:taxon-name-part><tp:taxon-name-part taxon-name-part-type="species" reg="luscus">luscus</tp:taxon-name-part><tp:taxon-name-part taxon-name-part-type="infraspecific-rank">var.</tp:taxon-name-part><tp:taxon-name-part taxon-name-part-type="variety" reg="enganensis">enganensis</tp:taxon-name-part></tp:taxon-name> Gahan, 1907, two females: ‘Sumatra / Engano Is. [p]; Doherty [p]; 67584 [h]; Fry Coll. / 1905. 100. [p]’.</p></tp:treatment-sec><tp:treatment-sec sec-type="type material" id="SECID0EYVAE"><title>Non-type material.</title><p>264 specimens. <bold>Indonesia (77)</bold>: Gunung Perak (1 female); Java (15 males, 7 females); Sumatra (27 males, 16 females); Borneo (4 males, 3 females); Tambang Sawah (1 male, 1 female); Lom. [Lombok] (1 male); Nias (1 female); <bold>Malaysia (135)</bold>: N. Borneo (4 males, 3 females); Dindings (1 female); Malacca (1 male); Penang (2 males, 5 females); Perak (6 males, 4 females); Pahang (2 females); Malay (2 males, 1 female); Malay Peninsula (15 males, 12 females); Malaya (5 males, 5 females); Kinabalu (1 male), Kumching (6 males, 6 females); Malay States (4 males, 1 female); Sarawak (26 males, 16 females); Bukit kutu (1 male, 1 female); Gunung Angsi (1 female); Tenasserim Hill (2 males); Siam: Malay states (1 female); Pulau Tioman (1 male). <bold>Cambodia (2)</bold>: Camboja (2 females). <bold>India (7)</bold>: India (1 female), India Orient (3 males, 1 female); Jalor (2 males). <bold>Myanmar (5)</bold>: Burmah (2 females), Rangoon (3 males). <bold>Thailand (6)</bold>: Peninsular Siam, Nakon Sri Tammarat (2 males, 1 female), Siam, Me Song Forest (1 female); Khao Ram, Siam (1 female); Ronpilum (1 female). <bold>Laos (2)</bold>: Phou Tiou (2 males). <bold>Singapore (10)</bold>: Singapore (3 male, 5 females), Singapore Island (2 females). <bold>Country unknown (20)</bold>: Bowring–Chevrolat collection (2): locality label not present (1 male); locality label unreadable (1 male). Ex. F. M. S. Museum (4): Gap (1 male); Kia moo (1 female); locality label unreadable (1 female); locality label not present (1 male). Pascoe collection (1): locality label unreadable (1 male). G. Bryant Collecton (3): Maling (3 males). E. I. C. (3): locality label not present (2 males, 1 female). Ind. Mus. (1): locality label not present (1 female). Imp. Bur. Ent. (1): Th Gap (1 male). Timol (1 male). Thassauaddy (1 male). Kne (1 female). locality label unreadable (1 male). locality label not present (1 male).</p></tp:treatment-sec><tp:treatment-sec sec-type="comments" id="SECID0EQWAE"><title>Comments.</title><p>Two specimens from Camboja [Cambodia] (Fig. <xref ref-type="fig" rid="F2">2k, l</xref>) and 10 specimens from Singapore (Fig. <xref ref-type="fig" rid="F2">2m, n</xref>) were found in the collection, which represent the new country record respectively.</p><fig id="F2" position="float" orientation="portrait"><object-id xmlns:xlink="http://www.w3.org/1999/xlink" content-type="doi" xlink:type="simple">10.3897/zookeys.1184.111728.figure2</object-id><object-id xmlns:xlink="http://www.w3.org/1999/xlink" content-type="arpha" xlink:type="simple">F0FE5963-AF51-5C47-B29A-9BC9AEF1AC5E</object-id><label>Figure 2.</label><caption><p>Habitus of <italic><tp:taxon-name><tp:taxon-name-part taxon-name-part-type="genus" reg="Epepeotes">Epepeotes</tp:taxon-name-part><tp:taxon-name-part taxon-name-part-type="species" reg="luscus">luscus</tp:taxon-name-part><tp:taxon-name-part taxon-name-part-type="subspecies" reg="luscus">luscus</tp:taxon-name-part></tp:taxon-name></italic> (Fabricius, 1787) <bold>a, b</bold> holotype of <italic><tp:taxon-name><tp:taxon-name-part taxon-name-part-type="genus" reg="Lamia">Lamia</tp:taxon-name-part><tp:taxon-name-part taxon-name-part-type="species" reg="lusca">lusca</tp:taxon-name-part></tp:taxon-name></italic> Fabricius, 1787 <bold>c, d</bold> holotype of <italic><tp:taxon-name><tp:taxon-name-part taxon-name-part-type="genus" reg="Epepeotes">Epepeotes</tp:taxon-name-part><tp:taxon-name-part taxon-name-part-type="species" reg="fumosus">fumosus</tp:taxon-name-part></tp:taxon-name></italic> Pascoe, 1866 <bold>i, j</bold> syntype of <tp:taxon-name><tp:taxon-name-part taxon-name-part-type="genus" reg="Epepeotes">Epepeotes</tp:taxon-name-part><tp:taxon-name-part taxon-name-part-type="species" reg="luscus">luscus</tp:taxon-name-part><tp:taxon-name-part taxon-name-part-type="infraspecific-rank">var.</tp:taxon-name-part><tp:taxon-name-part taxon-name-part-type="variety" reg="enganensis">enganensis</tp:taxon-name-part></tp:taxon-name> Gahan, 1907 <bold>b, e, g, i, o</bold> male <bold>c, k, m</bold> female <bold>f, h, l, n, p</bold> labels.</p></caption><graphic xmlns:xlink="http://www.w3.org/1999/xlink" xlink:href="zookeys-1184-019_article-111728__-g002.jpg" position="float" orientation="portrait" xlink:type="simple" id="oo_934744.jpg"><uri content-type="original_file" xlink:type="simple">https://binary.pensoft.net/fig/934744</uri></graphic></fig></tp:treatment-sec><ref-list><ref id="B25"><mixed-citation xmlns:xlink="http://www.w3.org/1999/xlink" xlink:type="simple"><person-group><name name-style="western"><surname>Gmelin</surname><given-names>JF</given-names></name></person-group> (<year>1790</year>) <article-title>Caroli a Linné Systema Naturæ per Regna tria Naturae, secundum Classes, Ordines, Genera, Species, cum characteribus, differentiis, synonymis, locis. Classis V. <tp:taxon-name><tp:taxon-name-part taxon-name-part-type="class">Insecta</tp:taxon-name-part></tp:taxon-name>. Editio 13.</article-title><source>Lipsiae, Georg Emanuel Beer</source><volume>1</volume>(<issue>4</issue>): <fpage>1517</fpage>–<lpage>2224</lpage>. <ext-link xlink:href="http://biodiversitylibrary.org/item/83100" ext-link-type="uri" xlink:type="simple">http://biodiversitylibrary.org/item/83100</ext-link></mixed-citation></ref><ref id="B38"><mixed-citation xmlns:xlink="http://www.w3.org/1999/xlink" xlink:type="simple"><person-group><name name-style="western"><surname>Pascoe</surname><given-names>FP</given-names></name></person-group> (<year>1866a</year>) <article-title>Catalogue of Longicorn <tp:taxon-name><tp:taxon-name-part taxon-name-part-type="order">Coleoptera</tp:taxon-name-part></tp:taxon-name>, collected in the Island of Penang by James Lamb, Esq. (Part I.).</article-title><source>The Proceedings of the Scientific Meetings of the Zoological Society of London</source><volume>44</volume>: <fpage>222</fpage>–<lpage>267</lpage>. <ext-link xlink:href="https://www.biodiversitylibrary.org/item/90954" ext-link-type="uri" xlink:type="simple">https://www.biodiversitylibrary.org/item/90954</ext-link></mixed-citation></ref></ref-list></tp:taxon-treatment>
