# Supplementary material for: ﻿The collection of the genus Epepeotes Pascoe, 1866 housed in the Natural History Museum, London (Coleoptera, Cerambycidae)
Source: Zookeys. 2023 Nov 10;1184:19–39. doi: 10.3897/zookeys.1184.111728 (PMC10836420; doi:10.3897/zookeys.1184.111728)
Supplement: XML Treatment for Epepeotes lateralis [file zookeys.1184.111728-treatment5.xml]

<!DOCTYPE tp:taxon-treatment
  PUBLIC "-//TaxonX//DTD Taxonomic Treatment Publishing DTD v0 20100105//EN" "tax-treatment-NSO.dtd">
<tp:taxon-treatment xmlns:tp="http://www.plazi.org/taxpub"><tp:treatment-meta><kwd-group><label>Taxon classification</label><kwd>
              <named-content content-type="kingdom">Animalia</named-content>
            </kwd><kwd>
              <named-content content-type="order">Coleoptera</named-content>
            </kwd><kwd>
              <named-content content-type="family">Cerambycidae</named-content>
            </kwd></kwd-group><mixed-citation publication-type="journal"><person-group><name><surname>Xie</surname><given-names>Guanglin</given-names></name><name><surname>Barclay</surname><given-names>Maxwell V. L.</given-names></name><name><surname>Wang</surname><given-names>Wenkai</given-names></name></person-group><article-title>﻿The collection of the genus <italic><tp:taxon-name><tp:taxon-name-part taxon-name-part-type="genus" reg="Epepeotes">Epepeotes</tp:taxon-name-part></tp:taxon-name></italic> Pascoe, 1866 housed in the Natural History Museum, London (<tp:taxon-name><tp:taxon-name-part taxon-name-part-type="order">Coleoptera</tp:taxon-name-part></tp:taxon-name>, <tp:taxon-name><tp:taxon-name-part taxon-name-part-type="family">Cerambycidae</tp:taxon-name-part></tp:taxon-name>)</article-title><source>Zookeys</source><day>10</day><month>11</month><year>2023</year><volume>1184</volume><fpage>19</fpage><lpage>39</lpage><pub-id pub-id-type="doi">10.3897/zookeys.1184.111728</pub-id></mixed-citation></tp:treatment-meta><tp:nomenclature><label>﻿</label><tp:taxon-name>
            <object-id xmlns:xlink="http://www.w3.org/1999/xlink" content-type="arpha" xlink:type="simple">E1580CED-D06C-545F-85CA-C6362D1794D6</object-id>
            <tp:taxon-name-part taxon-name-part-type="genus" reg="Epepeotes">Epepeotes</tp:taxon-name-part>
            <tp:taxon-name-part taxon-name-part-type="species" reg="lateralis">lateralis</tp:taxon-name-part>
          </tp:taxon-name><tp:taxon-authority>(Guérin-Ménevilie, 1831)</tp:taxon-authority><xref ref-type="fig" rid="F3">Fig. 3a–e</xref><tp:nomenclature-citation-list><tp:nomenclature-citation><tp:taxon-name>
                <tp:taxon-name-part taxon-name-part-type="genus" reg="Monochamus">Monochamus</tp:taxon-name-part>
                <tp:taxon-name-part taxon-name-part-type="species" reg="lateralis">lateralis</tp:taxon-name-part>
              </tp:taxon-name><comment>Guérin-Ménevilie, 1831: 113. Type locality: unknown.</comment></tp:nomenclature-citation><tp:nomenclature-citation><tp:taxon-name>
                <tp:taxon-name-part taxon-name-part-type="genus" reg="Leprodera">Leprodera</tp:taxon-name-part>
                <tp:taxon-name-part taxon-name-part-type="species" reg="spinosa">spinosa</tp:taxon-name-part>
              </tp:taxon-name><comment>Thomson, 1857: 179. Type locality: Java [Indonesia].</comment></tp:nomenclature-citation><tp:nomenclature-citation><tp:taxon-name>
                <tp:taxon-name-part taxon-name-part-type="genus" reg="Epepeotes">Epepeotes</tp:taxon-name-part>
                <tp:taxon-name-part taxon-name-part-type="species" reg="meridianus">meridianus</tp:taxon-name-part>
              </tp:taxon-name><comment>Pascoe, 1866: 302. Type locality: Java, Sumatra, Tondano [Indonesia]; Sarawak [Malaysia], Singapore.</comment></tp:nomenclature-citation><tp:nomenclature-citation><tp:taxon-name>
                <tp:taxon-name-part taxon-name-part-type="genus" reg="Epepeotes">Epepeotes</tp:taxon-name-part>
                <tp:taxon-name-part taxon-name-part-type="species" reg="lateralis">lateralis</tp:taxon-name-part>
              </tp:taxon-name><comment>: <xref ref-type="bibr" rid="B1">Aurivillius 1922</xref>: 79.</comment></tp:nomenclature-citation><tp:nomenclature-citation><tp:taxon-name>
                <tp:taxon-name-part taxon-name-part-type="genus" reg="Epepeotes">Epepeotes</tp:taxon-name-part>
                <tp:taxon-name-part taxon-name-part-type="species" reg="lateralis">lateralis</tp:taxon-name-part>
                <tp:taxon-name-part taxon-name-part-type="infraspecific-rank">var.</tp:taxon-name-part>
                <tp:taxon-name-part taxon-name-part-type="variety" reg="niasica">niasica</tp:taxon-name-part>
              </tp:taxon-name><comment>Aurivillius, 1923: 452. Type locality: Nias [Indonesia].</comment></tp:nomenclature-citation><tp:nomenclature-citation><tp:taxon-name>
                <tp:taxon-name-part taxon-name-part-type="genus" reg="Epepeotes">Epepeotes</tp:taxon-name-part>
                <tp:taxon-name-part taxon-name-part-type="species" reg="spinosus">spinosus</tp:taxon-name-part>
              </tp:taxon-name><comment>m. <italic>bimaculatus</italic> Breuning, 1943: 225. Type locality: Java [Indonesia].</comment></tp:nomenclature-citation></tp:nomenclature-citation-list></tp:nomenclature><tp:treatment-sec sec-type="type material" id="SECID0EO4AE"><title>Type material.</title><p><bold>Indonesia. <italic>Syntype</italic></bold> of <italic><tp:taxon-name><tp:taxon-name-part taxon-name-part-type="genus" reg="Epepeotes">Epepeotes</tp:taxon-name-part><tp:taxon-name-part taxon-name-part-type="species" reg="meridianus">meridianus</tp:taxon-name-part></tp:taxon-name></italic> Pascoe, 1866, male: ‘Type [p, label circular, red framed]; Java [h, label oval, dark green]; <tp:taxon-name><tp:taxon-name-part taxon-name-part-type="genus" reg="Epepeotes">Epepeotes</tp:taxon-name-part></tp:taxon-name> / <tp:taxon-name><tp:taxon-name-part taxon-name-part-type="genus" reg="Epepeotes"/><tp:taxon-name-part taxon-name-part-type="species" reg="meridianus">meridianus</tp:taxon-name-part></tp:taxon-name> / type Pasc. [h]; <tp:taxon-name><tp:taxon-name-part taxon-name-part-type="genus" reg="Epepeotes">Epepeotes</tp:taxon-name-part></tp:taxon-name> / <tp:taxon-name><tp:taxon-name-part taxon-name-part-type="genus" reg="Epepeotes"/><tp:taxon-name-part taxon-name-part-type="species" reg="meridianus">meridianus</tp:taxon-name-part></tp:taxon-name> / Java P [h]; NHMUK014596276 [p]’.</p></tp:treatment-sec><tp:treatment-sec sec-type="type material" id="SECID0EB6AE"><title>Non-type material.</title><p>72 specimens. <bold>Indonesia (31)</bold>: Nias (2 males, 2 females); Java (7 males, 10 females); Sumatra (3 males, 3 females); Borneo (1 male, 3 females). <bold>Malaysia (25)</bold>: Sarawak (12 males, 8 females); Penang (1 male); Perak (2 females); Siamess Malay states (1 male); Malay states (1 female). <bold>Singapore (3)</bold>: Singapore (2 males, 1 female). <bold>Country unknown (13)</bold>: G. Bryant collection (6): Maling (4 males, 2 females), Bowring–Chevrolat collection (4): locality label not present (2 males, 1 female); locality unreadable (1 female). E. I. C. (1): locality label not present (1 male). locality label not present (2 females).</p></tp:treatment-sec><tp:treatment-sec sec-type="comments" id="SECID0EP6AE"><title>Comments.</title><p>There is a specimen from Bowring–Chevrolate collection labeled with a handwritten “Type” label [Fig. <xref ref-type="fig" rid="F3">3c, d</xref>]: ‘<tp:taxon-name><tp:taxon-name-part taxon-name-part-type="genus" reg="Euoplia">Euoplia</tp:taxon-name-part></tp:taxon-name> / Th / <tp:taxon-name><tp:taxon-name-part taxon-name-part-type="genus" reg="Leprodera"/><tp:taxon-name-part taxon-name-part-type="species" reg="spinosa">spinosa</tp:taxon-name-part></tp:taxon-name> / Th type’. ‘Th’ should be the abbreviation of ‘Thomson’. However, the genus <italic><tp:taxon-name><tp:taxon-name-part taxon-name-part-type="genus" reg="Euoplia">Euoplia</tp:taxon-name-part></tp:taxon-name></italic> was erected by <xref ref-type="bibr" rid="B30">Hope (1839)</xref>, and <xref ref-type="bibr" rid="B46">Thomson (1857)</xref> published this species with the name of ‘<italic><tp:taxon-name><tp:taxon-name-part taxon-name-part-type="genus" reg="Leprodera">Leprodera</tp:taxon-name-part><tp:taxon-name-part taxon-name-part-type="species" reg="spinosa">spinosa</tp:taxon-name-part></tp:taxon-name></italic>’, and the type specimens are deposited in the Muséum national d’Histoire naturelle, Paris. Obviously, this is a labelling error by a curator and it is not the type specimen.</p><fig id="F3" position="float" orientation="portrait"><object-id xmlns:xlink="http://www.w3.org/1999/xlink" content-type="doi" xlink:type="simple">10.3897/zookeys.1184.111728.figure3</object-id><object-id xmlns:xlink="http://www.w3.org/1999/xlink" content-type="arpha" xlink:type="simple">52BE5108-7F18-5491-A7CC-466C95CC81D7</object-id><label>Figure 3.</label><caption><p>Habitus of <italic><tp:taxon-name><tp:taxon-name-part taxon-name-part-type="genus" reg="Epepeotes">Epepeotes</tp:taxon-name-part></tp:taxon-name></italic> spp. <bold>a–e</bold><italic><tp:taxon-name><tp:taxon-name-part taxon-name-part-type="genus" reg="Epepeotes">Epepeotes</tp:taxon-name-part><tp:taxon-name-part taxon-name-part-type="species" reg="lateralis">lateralis</tp:taxon-name-part></tp:taxon-name></italic> (Guérin-Méneville, 1831) <bold>f–h</bold><italic><tp:taxon-name><tp:taxon-name-part taxon-name-part-type="genus" reg="Epepeotes">Epepeotes</tp:taxon-name-part><tp:taxon-name-part taxon-name-part-type="species" reg="ambigenus">ambigenus</tp:taxon-name-part><tp:taxon-name-part taxon-name-part-type="subspecies" reg="ambigenus">ambigenus</tp:taxon-name-part></tp:taxon-name></italic> (Chevrolat, 1841) <bold>a, b</bold> syntype of <italic><tp:taxon-name><tp:taxon-name-part taxon-name-part-type="genus" reg="Epepeotes">Epepeotes</tp:taxon-name-part><tp:taxon-name-part taxon-name-part-type="species" reg="meridianus">meridianus</tp:taxon-name-part></tp:taxon-name></italic> Pascoe, 1866 <bold>f, g</bold> holotype <bold>a, c, h</bold> male <bold>e, f</bold> female.</p></caption><graphic xmlns:xlink="http://www.w3.org/1999/xlink" xlink:href="zookeys-1184-019_article-111728__-g003.jpg" position="float" orientation="portrait" xlink:type="simple" id="oo_934745.jpg"><uri content-type="original_file" xlink:type="simple">https://binary.pensoft.net/fig/934745</uri></graphic></fig></tp:treatment-sec><ref-list><ref id="B1"><mixed-citation xmlns:xlink="http://www.w3.org/1999/xlink" xlink:type="simple"><person-group><name name-style="western"><surname>Aurivillius</surname><given-names>C</given-names></name></person-group> (<year>1922</year>) <source><tp:taxon-name><tp:taxon-name-part taxon-name-part-type="family">Cerambycidae</tp:taxon-name-part></tp:taxon-name>: <tp:taxon-name><tp:taxon-name-part taxon-name-part-type="subfamily">Lamiinae</tp:taxon-name-part></tp:taxon-name> I. In: Schenkling S (Ed.) Coleopterorum Catalogus Auspiciis et Auxilio W. Junk, pars 73, <tp:taxon-name><tp:taxon-name-part taxon-name-part-type="family">Cerambycidae</tp:taxon-name-part></tp:taxon-name>: <tp:taxon-name><tp:taxon-name-part taxon-name-part-type="subfamily">Lamiinae</tp:taxon-name-part></tp:taxon-name>. W.</source><publisher-name>Junk</publisher-name>, <publisher-loc>Berlin</publisher-loc>, <size units="page">322 pp</size>. <ext-link xlink:href="https://www.biodiversitylibrary.org/page/10202648" ext-link-type="uri" xlink:type="simple">https://www.biodiversitylibrary.org/page/10202648</ext-link></mixed-citation></ref><ref id="B30"><mixed-citation xmlns:xlink="http://www.w3.org/1999/xlink" xlink:type="simple"><person-group><name name-style="western"><surname>Hope</surname><given-names>FW</given-names></name></person-group> (<year>1839</year>) <article-title>Descriptions of some new insects collected in Assam, by William Griffith, Esq.</article-title><source>, assistant surgeon in the Madras Medical Service Proceedings of the Linnean Society of London</source><volume>1</volume>: <fpage>42</fpage>–<lpage>44</lpage>. <ext-link xlink:href="https://www.biodiversitylibrary.org/page/8549966#page/64/mode/1up" ext-link-type="uri" xlink:type="simple">https://www.biodiversitylibrary.org/page/8549966#page/64/mode/1up</ext-link></mixed-citation></ref><ref id="B46"><mixed-citation xmlns:xlink="http://www.w3.org/1999/xlink" xlink:type="simple"><person-group><name name-style="western"><surname>Thomson</surname><given-names>J</given-names></name></person-group> (<year>1857</year>) <article-title>Diagnoses de cérambycides nouveaux ou peu connus de ma collection qui seront décrits prochainement.</article-title><source>Archives Entomologiques, Paris</source><volume>1</volume>: <fpage>169</fpage>–<lpage>194</lpage>. <ext-link xlink:href="http://www.biodiversitylibrary.org/item/42909" ext-link-type="uri" xlink:type="simple">http://www.biodiversitylibrary.org/item/42909</ext-link></mixed-citation></ref></ref-list></tp:taxon-treatment>
