# Supplementary material for: ﻿The collection of the genus Epepeotes Pascoe, 1866 housed in the Natural History Museum, London (Coleoptera, Cerambycidae)
Source: Zookeys. 2023 Nov 10;1184:19–39. doi: 10.3897/zookeys.1184.111728 (PMC10836420; doi:10.3897/zookeys.1184.111728)
Supplement: XML Treatment for Epepeotes ambigenus ambigenus [file zookeys.1184.111728-treatment6.xml]

<!DOCTYPE tp:taxon-treatment
  PUBLIC "-//TaxonX//DTD Taxonomic Treatment Publishing DTD v0 20100105//EN" "tax-treatment-NSO.dtd">
<tp:taxon-treatment xmlns:tp="http://www.plazi.org/taxpub"><tp:treatment-meta><kwd-group><label>Taxon classification</label><kwd>
              <named-content content-type="kingdom">Animalia</named-content>
            </kwd><kwd>
              <named-content content-type="order">Coleoptera</named-content>
            </kwd><kwd>
              <named-content content-type="family">Cerambycidae</named-content>
            </kwd></kwd-group><mixed-citation publication-type="journal"><person-group><name><surname>Xie</surname><given-names>Guanglin</given-names></name><name><surname>Barclay</surname><given-names>Maxwell V. L.</given-names></name><name><surname>Wang</surname><given-names>Wenkai</given-names></name></person-group><article-title>﻿The collection of the genus <italic><tp:taxon-name><tp:taxon-name-part taxon-name-part-type="genus" reg="Epepeotes">Epepeotes</tp:taxon-name-part></tp:taxon-name></italic> Pascoe, 1866 housed in the Natural History Museum, London (<tp:taxon-name><tp:taxon-name-part taxon-name-part-type="order">Coleoptera</tp:taxon-name-part></tp:taxon-name>, <tp:taxon-name><tp:taxon-name-part taxon-name-part-type="family">Cerambycidae</tp:taxon-name-part></tp:taxon-name>)</article-title><source>Zookeys</source><day>10</day><month>11</month><year>2023</year><volume>1184</volume><fpage>19</fpage><lpage>39</lpage><pub-id pub-id-type="doi">10.3897/zookeys.1184.111728</pub-id></mixed-citation></tp:treatment-meta><tp:nomenclature><label>﻿</label><tp:taxon-name>
            <object-id xmlns:xlink="http://www.w3.org/1999/xlink" content-type="arpha" xlink:type="simple">D6028D39-BE61-5A8E-A395-AFC7736FF13F</object-id>
            <tp:taxon-name-part taxon-name-part-type="genus" reg="Epepeotes">Epepeotes</tp:taxon-name-part>
            <tp:taxon-name-part taxon-name-part-type="species" reg="ambigenus">ambigenus</tp:taxon-name-part>
            <tp:taxon-name-part taxon-name-part-type="subspecies" reg="ambigenus">ambigenus</tp:taxon-name-part>
          </tp:taxon-name><tp:taxon-authority>(Chevrolat, 1841)</tp:taxon-authority><xref ref-type="fig" rid="F3">Fig. 3f–h</xref><tp:nomenclature-citation-list><tp:nomenclature-citation><tp:taxon-name>
                <tp:taxon-name-part taxon-name-part-type="genus" reg="Monohammus">Monohammus</tp:taxon-name-part>
                <tp:taxon-name-part taxon-name-part-type="species" reg="ambigenus">ambigenus</tp:taxon-name-part>
              </tp:taxon-name><comment>Chevrolat, 1841: 228. Type locality: Manila [Philippines].</comment></tp:nomenclature-citation><tp:nomenclature-citation><tp:taxon-name>
                <tp:taxon-name-part taxon-name-part-type="genus" reg="Diochares">Diochares</tp:taxon-name-part>
                <tp:taxon-name-part taxon-name-part-type="species" reg="ambigenus">ambigenus</tp:taxon-name-part>
              </tp:taxon-name><comment>: Pascoe 1866: 303.</comment></tp:nomenclature-citation><tp:nomenclature-citation><tp:taxon-name>
                <tp:taxon-name-part taxon-name-part-type="genus" reg="Mengelotes">Mengelotes</tp:taxon-name-part>
                <tp:taxon-name-part taxon-name-part-type="species" reg="ambiguus">ambiguus</tp:taxon-name-part>
              </tp:taxon-name><comment>: <xref ref-type="bibr" rid="B17">Dillon and Dillon 1941</xref>: 43. Type locality: Mexico.</comment></tp:nomenclature-citation><tp:nomenclature-citation><tp:taxon-name>
                <tp:taxon-name-part taxon-name-part-type="genus" reg="Epepeotes">Epepeotes</tp:taxon-name-part>
                <tp:taxon-name-part taxon-name-part-type="species" reg="ambigenus">ambigenus</tp:taxon-name-part>
              </tp:taxon-name><comment>: <xref ref-type="bibr" rid="B10">Breuning 1943</xref>: 228.</comment></tp:nomenclature-citation><tp:nomenclature-citation><tp:taxon-name>
                <tp:taxon-name-part taxon-name-part-type="genus" reg="Epepeotes">Epepeotes</tp:taxon-name-part>
                <tp:taxon-name-part taxon-name-part-type="species" reg="ambigenus">ambigenus</tp:taxon-name-part>
                <tp:taxon-name-part taxon-name-part-type="subspecies" reg="ambigenus">ambigenus</tp:taxon-name-part>
              </tp:taxon-name><comment>: <xref ref-type="bibr" rid="B31">Hua 2002</xref>: 207.</comment></tp:nomenclature-citation></tp:nomenclature-citation-list></tp:nomenclature><tp:treatment-sec sec-type="type material" id="SECID0EFHAG"><title>Type material.</title><p><bold>Philippines. <italic>Holotype</italic></bold>, female: ‘Type [p, label circular, red framed]; Manil. [h]; <tp:taxon-name><tp:taxon-name-part taxon-name-part-type="genus" reg="Monohammus">Monohammus</tp:taxon-name-part></tp:taxon-name> / <tp:taxon-name><tp:taxon-name-part taxon-name-part-type="genus" reg="Monohammus"/><tp:taxon-name-part taxon-name-part-type="species" reg="ambigenus">ambigenus</tp:taxon-name-part></tp:taxon-name> Ch / Rev. Zoo, 1841 Manille [h] / Bowr. Chevr. /, 63· 47* [p] / NHMUK014596278 [p]’.</p></tp:treatment-sec><tp:treatment-sec sec-type="type material" id="SECID0E5HAG"><title>Non-type material.</title><p>22 specimens. <bold>Philippines (18)</bold>: Philippine Islands (8 males 4 females), Philippines (1 male, 1 female), PHIL. (1 male, 1 female), Luzon (1 male); Albay (1 female); <bold>Indonesia (1)</bold>: Java (1 male); <bold>Country unknown (3)</bold>: Corla (1 male); locality label not present (1 male, 1 female).</p></tp:treatment-sec><tp:treatment-sec><!--Section generated to contain objects referenced in tp:taxon-treatment.--><fig id="F3" position="float" orientation="portrait"><object-id xmlns:xlink="http://www.w3.org/1999/xlink" content-type="doi" xlink:type="simple">10.3897/zookeys.1184.111728.figure3</object-id><object-id xmlns:xlink="http://www.w3.org/1999/xlink" content-type="arpha" xlink:type="simple">52BE5108-7F18-5491-A7CC-466C95CC81D7</object-id><label>Figure 3.</label><caption><p>Habitus of <italic><tp:taxon-name><tp:taxon-name-part taxon-name-part-type="genus" reg="Epepeotes">Epepeotes</tp:taxon-name-part></tp:taxon-name></italic> spp. <bold>a–e</bold><italic><tp:taxon-name><tp:taxon-name-part taxon-name-part-type="genus" reg="Epepeotes">Epepeotes</tp:taxon-name-part><tp:taxon-name-part taxon-name-part-type="species" reg="lateralis">lateralis</tp:taxon-name-part></tp:taxon-name></italic> (Guérin-Méneville, 1831) <bold>f–h</bold><italic><tp:taxon-name><tp:taxon-name-part taxon-name-part-type="genus" reg="Epepeotes">Epepeotes</tp:taxon-name-part><tp:taxon-name-part taxon-name-part-type="species" reg="ambigenus">ambigenus</tp:taxon-name-part><tp:taxon-name-part taxon-name-part-type="subspecies" reg="ambigenus">ambigenus</tp:taxon-name-part></tp:taxon-name></italic> (Chevrolat, 1841) <bold>a, b</bold> syntype of <italic><tp:taxon-name><tp:taxon-name-part taxon-name-part-type="genus" reg="Epepeotes">Epepeotes</tp:taxon-name-part><tp:taxon-name-part taxon-name-part-type="species" reg="meridianus">meridianus</tp:taxon-name-part></tp:taxon-name></italic> Pascoe, 1866 <bold>f, g</bold> holotype <bold>a, c, h</bold> male <bold>e, f</bold> female.</p></caption><graphic xmlns:xlink="http://www.w3.org/1999/xlink" xlink:href="zookeys-1184-019_article-111728__-g003.jpg" position="float" orientation="portrait" xlink:type="simple" id="oo_934745.jpg"><uri content-type="original_file" xlink:type="simple">https://binary.pensoft.net/fig/934745</uri></graphic></fig></tp:treatment-sec><ref-list><ref id="B17"><mixed-citation xmlns:xlink="http://www.w3.org/1999/xlink" xlink:type="simple"><person-group><name name-style="western"><surname>Dillon</surname><given-names>LS</given-names></name><name name-style="western"><surname>Dillon</surname><given-names>ES</given-names></name></person-group> (<year>1941</year>) <article-title>The tribe <tp:taxon-name><tp:taxon-name-part taxon-name-part-type="tribe">Monochamini</tp:taxon-name-part></tp:taxon-name> in the Western Hemisphere (<tp:taxon-name><tp:taxon-name-part taxon-name-part-type="order">Coleoptera</tp:taxon-name-part></tp:taxon-name>: <tp:taxon-name><tp:taxon-name-part taxon-name-part-type="family">Cerambycidae</tp:taxon-name-part></tp:taxon-name>).</article-title><source>Scientific Publications Reading Public Museum and Art Gallery, Pennsylvania</source><volume>1</volume>: <fpage>1</fpage>–<lpage>135</lpage>. <ext-link xlink:href="https://babel.hathitrust.org/cgi/pt?id=wu.89095282059&amp;view=1up&amp;seq=9" ext-link-type="uri" xlink:type="simple">https://babel.hathitrust.org/cgi/pt?id=wu.89095282059&amp;view=1up&amp;seq=9</ext-link></mixed-citation></ref><ref id="B10"><mixed-citation xmlns:xlink="http://www.w3.org/1999/xlink" xlink:type="simple"><person-group><name name-style="western"><surname>Breuning</surname><given-names>S</given-names></name></person-group> (<year>1943</year>) Études sur les Lamiaires (Coleop. Cerambycidæ). Douzième tribu: <tp:taxon-name><tp:taxon-name-part taxon-name-part-type="tribe">Agniini</tp:taxon-name-part></tp:taxon-name> Thomson. Novitates Entomologicæ, 3<sup>ème</sup> supplément (89–106): 137–280.</mixed-citation></ref><ref id="B31"><mixed-citation xmlns:xlink="http://www.w3.org/1999/xlink" xlink:type="simple"><person-group><name name-style="western"><surname>Hua</surname><given-names>LZ</given-names></name></person-group> (<year>2002</year>) <source>List of Chinese Insects (Vol. 2).</source><publisher-name>Zhongshan (Sun Yat-sen) University Press</publisher-name>, <publisher-loc>Guangzhou</publisher-loc>, <size units="page">612 pp</size>.</mixed-citation></ref></ref-list></tp:taxon-treatment>
