# Supplementary material for: ﻿The collection of the genus Epepeotes Pascoe, 1866 housed in the Natural History Museum, London (Coleoptera, Cerambycidae)
Source: Zookeys. 2023 Nov 10;1184:19–39. doi: 10.3897/zookeys.1184.111728 (PMC10836420; doi:10.3897/zookeys.1184.111728)
Supplement: XML Treatment for Epepeotes plorator plorator [file zookeys.1184.111728-treatment7.xml]

<!DOCTYPE tp:taxon-treatment
  PUBLIC "-//TaxonX//DTD Taxonomic Treatment Publishing DTD v0 20100105//EN" "tax-treatment-NSO.dtd">
<tp:taxon-treatment xmlns:tp="http://www.plazi.org/taxpub"><tp:treatment-meta><kwd-group><label>Taxon classification</label><kwd>
              <named-content content-type="kingdom">Animalia</named-content>
            </kwd><kwd>
              <named-content content-type="order">Coleoptera</named-content>
            </kwd><kwd>
              <named-content content-type="family">Cerambycidae</named-content>
            </kwd></kwd-group><mixed-citation publication-type="journal"><person-group><name><surname>Xie</surname><given-names>Guanglin</given-names></name><name><surname>Barclay</surname><given-names>Maxwell V. L.</given-names></name><name><surname>Wang</surname><given-names>Wenkai</given-names></name></person-group><article-title>﻿The collection of the genus <italic><tp:taxon-name><tp:taxon-name-part taxon-name-part-type="genus" reg="Epepeotes">Epepeotes</tp:taxon-name-part></tp:taxon-name></italic> Pascoe, 1866 housed in the Natural History Museum, London (<tp:taxon-name><tp:taxon-name-part taxon-name-part-type="order">Coleoptera</tp:taxon-name-part></tp:taxon-name>, <tp:taxon-name><tp:taxon-name-part taxon-name-part-type="family">Cerambycidae</tp:taxon-name-part></tp:taxon-name>)</article-title><source>Zookeys</source><day>10</day><month>11</month><year>2023</year><volume>1184</volume><fpage>19</fpage><lpage>39</lpage><pub-id pub-id-type="doi">10.3897/zookeys.1184.111728</pub-id></mixed-citation></tp:treatment-meta><tp:nomenclature><label>﻿</label><tp:taxon-name>
            <object-id xmlns:xlink="http://www.w3.org/1999/xlink" content-type="arpha" xlink:type="simple">B9CCD20A-5CC1-546C-AFAE-904005C70C35</object-id>
            <tp:taxon-name-part taxon-name-part-type="genus" reg="Epepeotes">Epepeotes</tp:taxon-name-part>
            <tp:taxon-name-part taxon-name-part-type="species" reg="plorator">plorator</tp:taxon-name-part>
            <tp:taxon-name-part taxon-name-part-type="subspecies" reg="plorator">plorator</tp:taxon-name-part>
          </tp:taxon-name><tp:taxon-authority>(Newman, 1842)</tp:taxon-authority><xref ref-type="fig" rid="F4">Fig. 4a, b, e</xref><tp:nomenclature-citation-list><tp:nomenclature-citation><tp:taxon-name>
                <tp:taxon-name-part taxon-name-part-type="genus" reg="Monohammus">Monohammus</tp:taxon-name-part>
                <tp:taxon-name-part taxon-name-part-type="species" reg="plorator">plorator</tp:taxon-name-part>
              </tp:taxon-name><comment>Newman, 1842: 276. Type locality: Manille [Philippines].</comment></tp:nomenclature-citation><tp:nomenclature-citation><tp:taxon-name>
                <tp:taxon-name-part taxon-name-part-type="genus" reg="Rhamses">Rhamses</tp:taxon-name-part>
                <tp:taxon-name-part taxon-name-part-type="species" reg="vitticollis">vitticollis</tp:taxon-name-part>
              </tp:taxon-name><comment>Thomson, 1878: xviii. Type locality: Borneo [Indonesia].</comment></tp:nomenclature-citation><tp:nomenclature-citation><tp:taxon-name>
                <tp:taxon-name-part taxon-name-part-type="genus" reg="Pelargoderus">Pelargoderus</tp:taxon-name-part>
                <tp:taxon-name-part taxon-name-part-type="species" reg="vitticollis">vitticollis</tp:taxon-name-part>
              </tp:taxon-name><comment>: <xref ref-type="bibr" rid="B42">Ritsema 1885</xref>: 44.</comment></tp:nomenclature-citation><tp:nomenclature-citation><tp:taxon-name>
                <tp:taxon-name-part taxon-name-part-type="genus" reg="Diochares">Diochares</tp:taxon-name-part>
                <tp:taxon-name-part taxon-name-part-type="species" reg="mindanaonis">mindanaonis</tp:taxon-name-part>
              </tp:taxon-name><comment>Heller, 1915: 240. Type locality: Mindanao, Davao [Philippines].</comment></tp:nomenclature-citation><tp:nomenclature-citation><tp:taxon-name>
                <tp:taxon-name-part taxon-name-part-type="genus" reg="Epepeotes">Epepeotes</tp:taxon-name-part>
                <tp:taxon-name-part taxon-name-part-type="species" reg="plorator">plorator</tp:taxon-name-part>
              </tp:taxon-name><comment>: <xref ref-type="bibr" rid="B28">Heller 1916</xref>: 306.</comment></tp:nomenclature-citation><tp:nomenclature-citation><tp:taxon-name>
                <tp:taxon-name-part taxon-name-part-type="genus" reg="Epepeotes">Epepeotes</tp:taxon-name-part>
                <tp:taxon-name-part taxon-name-part-type="species" reg="multinotatus">multinotatus</tp:taxon-name-part>
              </tp:taxon-name><comment>Pic, 1925: 19. Type locality: Japan.</comment></tp:nomenclature-citation><tp:nomenclature-citation><tp:taxon-name>
                <tp:taxon-name-part taxon-name-part-type="genus" reg="Epepeotes">Epepeotes</tp:taxon-name-part>
                <tp:taxon-name-part taxon-name-part-type="species" reg="plorator">plorator</tp:taxon-name-part>
              </tp:taxon-name><comment>m. <tp:taxon-name><tp:taxon-name-part taxon-name-part-type="genus" reg="Diochares"/><tp:taxon-name-part taxon-name-part-type="species" reg="mindanaonis">mindanaonis</tp:taxon-name-part></tp:taxon-name>: <xref ref-type="bibr" rid="B10">Breuning 1943</xref>: 225.</comment></tp:nomenclature-citation><tp:nomenclature-citation><tp:taxon-name>
                <tp:taxon-name-part taxon-name-part-type="genus" reg="Epepeotes">Epepeotes</tp:taxon-name-part>
                <tp:taxon-name-part taxon-name-part-type="species" reg="spinosoides">spinosoides</tp:taxon-name-part>
              </tp:taxon-name><comment>Breuning, 1980: 170. Type locality: Mindanao [Philippines].</comment></tp:nomenclature-citation></tp:nomenclature-citation-list></tp:nomenclature><tp:treatment-sec sec-type="type material" id="SECID0EQNAG"><title>Type material.</title><p><bold>Philippines. <italic>Holotype</italic></bold>, male: ‘Type [p, label circular, red framed]; Phil / Isla [p]; <tp:taxon-name><tp:taxon-name-part taxon-name-part-type="genus" reg="Monohammus">Monohammus</tp:taxon-name-part><tp:taxon-name-part taxon-name-part-type="species" reg="plorator">plorator</tp:taxon-name-part></tp:taxon-name> / Newman Entomol 276 [h]; <tp:taxon-name><tp:taxon-name-part taxon-name-part-type="genus" reg="Monohammus">Monohammus</tp:taxon-name-part></tp:taxon-name> / <tp:taxon-name><tp:taxon-name-part taxon-name-part-type="genus" reg="Monohammus"/><tp:taxon-name-part taxon-name-part-type="species" reg="plorator">plorator</tp:taxon-name-part></tp:taxon-name> / Type Newm. [h]; NHMUK014596277’.</p><fig id="F4" position="float" orientation="portrait"><object-id xmlns:xlink="http://www.w3.org/1999/xlink" content-type="doi" xlink:type="simple">10.3897/zookeys.1184.111728.figure4</object-id><object-id xmlns:xlink="http://www.w3.org/1999/xlink" content-type="arpha" xlink:type="simple">0465122F-797A-5A3B-B3EF-CF755F3EA33A</object-id><label>Figure 4.</label><caption><p>Habitus of <italic><tp:taxon-name><tp:taxon-name-part taxon-name-part-type="genus" reg="Epepeotes">Epepeotes</tp:taxon-name-part><tp:taxon-name-part taxon-name-part-type="species" reg="plorator">plorator</tp:taxon-name-part></tp:taxon-name></italic> (Newman, 1842) <bold>a, b, e</bold><italic><tp:taxon-name><tp:taxon-name-part taxon-name-part-type="genus" reg="Epepeotes">Epepeotes</tp:taxon-name-part><tp:taxon-name-part taxon-name-part-type="species" reg="plorator">plorator</tp:taxon-name-part><tp:taxon-name-part taxon-name-part-type="subspecies" reg="plorator">plorator</tp:taxon-name-part></tp:taxon-name></italic> (Newman, 1842) <bold>c, f</bold><italic><tp:taxon-name><tp:taxon-name-part taxon-name-part-type="genus" reg="Epepeotes">Epepeotes</tp:taxon-name-part><tp:taxon-name-part taxon-name-part-type="species" reg="plorator">plorator</tp:taxon-name-part><tp:taxon-name-part taxon-name-part-type="subspecies" reg="sanghiricus">sanghiricus</tp:taxon-name-part></tp:taxon-name></italic> Breuning, 1938 <bold>d, g</bold><italic><tp:taxon-name><tp:taxon-name-part taxon-name-part-type="genus" reg="Epepeotes">Epepeotes</tp:taxon-name-part><tp:taxon-name-part taxon-name-part-type="species" reg="plorator">plorator</tp:taxon-name-part><tp:taxon-name-part taxon-name-part-type="subspecies" reg="celebensis">celebensis</tp:taxon-name-part></tp:taxon-name></italic> Aurivillius, 1922 <bold>a, b</bold> holotype <bold>a,c, d</bold> male <bold>e, f, g</bold> female.</p></caption><graphic xmlns:xlink="http://www.w3.org/1999/xlink" xlink:href="zookeys-1184-019_article-111728__-g004.jpg" position="float" orientation="portrait" xlink:type="simple" id="oo_934746.jpg"><uri content-type="original_file" xlink:type="simple">https://binary.pensoft.net/fig/934746</uri></graphic></fig></tp:treatment-sec><tp:treatment-sec sec-type="type material" id="SECID0EERAG"><title>Non-type material.</title><p>3 specimens. <bold>Philippines (3)</bold>: Philippine Islands (1 male, 2 females).</p></tp:treatment-sec><ref-list><ref id="B42"><mixed-citation xmlns:xlink="http://www.w3.org/1999/xlink" xlink:type="simple"><person-group><name name-style="western"><surname>Ritsema</surname><given-names>C</given-names></name></person-group> (<year>1885</year>) <article-title>Four new species of exotic <tp:taxon-name><tp:taxon-name-part taxon-name-part-type="order">Coleoptera</tp:taxon-name-part></tp:taxon-name>.</article-title><source>Notes from the Leyden Museum</source><volume>7</volume>(<issue>1</issue>): <fpage>39</fpage>–<lpage>46</lpage>.</mixed-citation></ref><ref id="B28"><mixed-citation xmlns:xlink="http://www.w3.org/1999/xlink" xlink:type="simple"><person-group><name name-style="western"><surname>Heller</surname><given-names>KM</given-names></name></person-group> (<year>1916</year>) Philippinische Käfer, gesammelt von Prof. C. Fuller-Baker, Los Baños. Deutsche entomologische Zeitschrift, Berlin (3–4): 269–311. <ext-link xlink:href="10.1002/mmnd.48019160303" ext-link-type="doi" xlink:type="simple">https://doi.org/10.1002/mmnd.48019160303</ext-link></mixed-citation></ref><ref id="B10"><mixed-citation xmlns:xlink="http://www.w3.org/1999/xlink" xlink:type="simple"><person-group><name name-style="western"><surname>Breuning</surname><given-names>S</given-names></name></person-group> (<year>1943</year>) Études sur les Lamiaires (Coleop. Cerambycidæ). Douzième tribu: <tp:taxon-name><tp:taxon-name-part taxon-name-part-type="tribe">Agniini</tp:taxon-name-part></tp:taxon-name> Thomson. Novitates Entomologicæ, 3<sup>ème</sup> supplément (89–106): 137–280.</mixed-citation></ref></ref-list></tp:taxon-treatment>
