# Supplementary material for: ﻿The collection of the genus Epepeotes Pascoe, 1866 housed in the Natural History Museum, London (Coleoptera, Cerambycidae)
Source: Zookeys. 2023 Nov 10;1184:19–39. doi: 10.3897/zookeys.1184.111728 (PMC10836420; doi:10.3897/zookeys.1184.111728)
Supplement: XML Treatment for Epepeotes plorator sanghiricus [file zookeys.1184.111728-treatment9.xml]

<!DOCTYPE tp:taxon-treatment
  PUBLIC "-//TaxonX//DTD Taxonomic Treatment Publishing DTD v0 20100105//EN" "tax-treatment-NSO.dtd">
<tp:taxon-treatment xmlns:tp="http://www.plazi.org/taxpub"><tp:treatment-meta><kwd-group><label>Taxon classification</label><kwd>
              <named-content content-type="kingdom">Animalia</named-content>
            </kwd><kwd>
              <named-content content-type="order">Coleoptera</named-content>
            </kwd><kwd>
              <named-content content-type="family">Cerambycidae</named-content>
            </kwd></kwd-group><mixed-citation publication-type="journal"><person-group><name><surname>Xie</surname><given-names>Guanglin</given-names></name><name><surname>Barclay</surname><given-names>Maxwell V. L.</given-names></name><name><surname>Wang</surname><given-names>Wenkai</given-names></name></person-group><article-title>﻿The collection of the genus <italic><tp:taxon-name><tp:taxon-name-part taxon-name-part-type="genus" reg="Epepeotes">Epepeotes</tp:taxon-name-part></tp:taxon-name></italic> Pascoe, 1866 housed in the Natural History Museum, London (<tp:taxon-name><tp:taxon-name-part taxon-name-part-type="order">Coleoptera</tp:taxon-name-part></tp:taxon-name>, <tp:taxon-name><tp:taxon-name-part taxon-name-part-type="family">Cerambycidae</tp:taxon-name-part></tp:taxon-name>)</article-title><source>Zookeys</source><day>10</day><month>11</month><year>2023</year><volume>1184</volume><fpage>19</fpage><lpage>39</lpage><pub-id pub-id-type="doi">10.3897/zookeys.1184.111728</pub-id></mixed-citation></tp:treatment-meta><tp:nomenclature><label>﻿</label><tp:taxon-name>
            <object-id xmlns:xlink="http://www.w3.org/1999/xlink" content-type="arpha" xlink:type="simple">5F0E6849-BEDC-586C-8D66-5FE0713AD758</object-id>
            <tp:taxon-name-part taxon-name-part-type="genus" reg="Epepeotes">Epepeotes</tp:taxon-name-part>
            <tp:taxon-name-part taxon-name-part-type="species" reg="plorator">plorator</tp:taxon-name-part>
            <tp:taxon-name-part taxon-name-part-type="subspecies" reg="sanghiricus">sanghiricus</tp:taxon-name-part>
          </tp:taxon-name><tp:taxon-authority>Breuning, 1938</tp:taxon-authority><xref ref-type="fig" rid="F4">Fig. 4c, f</xref><tp:nomenclature-citation-list><tp:nomenclature-citation><tp:taxon-name>
                <tp:taxon-name-part taxon-name-part-type="genus" reg="Epepeotes">Epepeotes</tp:taxon-name-part>
                <tp:taxon-name-part taxon-name-part-type="species" reg="sanghiricus">sanghiricus</tp:taxon-name-part>
              </tp:taxon-name><comment>Breuning, 1938: 183. Type locality: Sanghir [Indonesia].</comment></tp:nomenclature-citation><tp:nomenclature-citation><tp:taxon-name>
                <tp:taxon-name-part taxon-name-part-type="genus" reg="Epepeotes">Epepeotes</tp:taxon-name-part>
                <tp:taxon-name-part taxon-name-part-type="species" reg="plorator">plorator</tp:taxon-name-part>
                <tp:taxon-name-part taxon-name-part-type="infraspecific-rank">ssp.</tp:taxon-name-part>
                <tp:taxon-name-part taxon-name-part-type="subspecies" reg="sanghiricus">sanghiricus</tp:taxon-name-part>
              </tp:taxon-name><comment>Breuning, 1970: 376. Type locality: Sanghir [Indonesia].</comment></tp:nomenclature-citation></tp:nomenclature-citation-list></tp:nomenclature><tp:treatment-sec sec-type="type material" id="SECID0EMYAG"><title>Non-type material.</title><p>18 specimens. <bold>Indonesia (12)</bold>: Celebes (7 males, 2 female), Borneo (1 male), Macassar (1 female), Koepang (1 female). <bold>Country unknown (6)</bold>: Pascoe collection (6): Macanor (2 males), Mak. (1 female, 3 females).</p></tp:treatment-sec><tp:treatment-sec sec-type="comments" id="SECID0EWYAG"><title>Comments.</title><p>Subspecies <italic><tp:taxon-name><tp:taxon-name-part taxon-name-part-type="genus" reg="Epepeotes">E.</tp:taxon-name-part><tp:taxon-name-part taxon-name-part-type="species" reg="plorator">p.</tp:taxon-name-part><tp:taxon-name-part taxon-name-part-type="subspecies" reg="plorator">plorator</tp:taxon-name-part></tp:taxon-name></italic> (Newman, 1842) is different from subspecies <italic><tp:taxon-name><tp:taxon-name-part taxon-name-part-type="genus" reg="Epepeotes">E.</tp:taxon-name-part><tp:taxon-name-part taxon-name-part-type="species" reg="plorator">p.</tp:taxon-name-part><tp:taxon-name-part taxon-name-part-type="subspecies" reg="celebensis">celebensis</tp:taxon-name-part></tp:taxon-name></italic> Aurivillius, 1922 and <italic><tp:taxon-name><tp:taxon-name-part taxon-name-part-type="genus" reg="Epepeotes">E.</tp:taxon-name-part><tp:taxon-name-part taxon-name-part-type="species" reg="plorator">p.</tp:taxon-name-part><tp:taxon-name-part taxon-name-part-type="subspecies" reg="sanghiricus">sanghiricus</tp:taxon-name-part></tp:taxon-name></italic> Breuning, 1938 by the pronotum and vertex mostly black, with three distinct yellow longitudinal stripes, <italic><tp:taxon-name><tp:taxon-name-part taxon-name-part-type="genus" reg="Epepeotes">E.</tp:taxon-name-part><tp:taxon-name-part taxon-name-part-type="species" reg="plorator">p.</tp:taxon-name-part><tp:taxon-name-part taxon-name-part-type="subspecies" reg="celebensis">celebensis</tp:taxon-name-part></tp:taxon-name></italic> Aurivillius, 1922 is distinguished from <italic><tp:taxon-name><tp:taxon-name-part taxon-name-part-type="genus" reg="Epepeotes">E.</tp:taxon-name-part><tp:taxon-name-part taxon-name-part-type="species" reg="plorator">p.</tp:taxon-name-part><tp:taxon-name-part taxon-name-part-type="subspecies" reg="sanghiricus">sanghiricus</tp:taxon-name-part></tp:taxon-name></italic> Breuning, 1938 by the pronotum and vertex completely covered with pubescence, the elytra seldom with small spots among the four main black spots, while in <italic><tp:taxon-name><tp:taxon-name-part taxon-name-part-type="genus" reg="Epepeotes">E.</tp:taxon-name-part><tp:taxon-name-part taxon-name-part-type="species" reg="plorator">p.</tp:taxon-name-part><tp:taxon-name-part taxon-name-part-type="subspecies" reg="sanghiricus">sanghiricus</tp:taxon-name-part></tp:taxon-name></italic> Breuning, the pronotum and vertex is decorated with two inconspicuous black longitudinal strips, sometimes reduced to black spots, the elytra usually is dotted with some small and irregular black spots in addition to the main markings.</p><p>This subspecies was described twice by <xref ref-type="bibr" rid="B8">Breuning (1938</xref>, <xref ref-type="bibr" rid="B13">1970</xref>), the first time as species <italic><tp:taxon-name><tp:taxon-name-part taxon-name-part-type="genus" reg="Epepeotes">Epepeotes</tp:taxon-name-part><tp:taxon-name-part taxon-name-part-type="species" reg="sanghiricus">sanghiricus</tp:taxon-name-part></tp:taxon-name></italic> (type in Naturhistorisches Museum Basel, Switzerland) and the second time as subspecies <tp:taxon-name><tp:taxon-name-part taxon-name-part-type="genus" reg="Epepeotes">Epepeotes</tp:taxon-name-part><tp:taxon-name-part taxon-name-part-type="species" reg="plorator">plorator</tp:taxon-name-part><tp:taxon-name-part taxon-name-part-type="infraspecific-rank">ssp.</tp:taxon-name-part><tp:taxon-name-part taxon-name-part-type="subspecies" reg="sanghiricus">sanghiricus</tp:taxon-name-part></tp:taxon-name> (type in Muséum national d’Histoire naturelle, Paris, France).</p></tp:treatment-sec><tp:treatment-sec><!--Section generated to contain objects referenced in tp:taxon-treatment.--><fig id="F4" position="float" orientation="portrait"><object-id xmlns:xlink="http://www.w3.org/1999/xlink" content-type="doi" xlink:type="simple">10.3897/zookeys.1184.111728.figure4</object-id><object-id xmlns:xlink="http://www.w3.org/1999/xlink" content-type="arpha" xlink:type="simple">0465122F-797A-5A3B-B3EF-CF755F3EA33A</object-id><label>Figure 4.</label><caption><p>Habitus of <italic><tp:taxon-name><tp:taxon-name-part taxon-name-part-type="genus" reg="Epepeotes">Epepeotes</tp:taxon-name-part><tp:taxon-name-part taxon-name-part-type="species" reg="plorator">plorator</tp:taxon-name-part></tp:taxon-name></italic> (Newman, 1842) <bold>a, b, e</bold><italic><tp:taxon-name><tp:taxon-name-part taxon-name-part-type="genus" reg="Epepeotes">Epepeotes</tp:taxon-name-part><tp:taxon-name-part taxon-name-part-type="species" reg="plorator">plorator</tp:taxon-name-part><tp:taxon-name-part taxon-name-part-type="subspecies" reg="plorator">plorator</tp:taxon-name-part></tp:taxon-name></italic> (Newman, 1842) <bold>c, f</bold><italic><tp:taxon-name><tp:taxon-name-part taxon-name-part-type="genus" reg="Epepeotes">Epepeotes</tp:taxon-name-part><tp:taxon-name-part taxon-name-part-type="species" reg="plorator">plorator</tp:taxon-name-part><tp:taxon-name-part taxon-name-part-type="subspecies" reg="sanghiricus">sanghiricus</tp:taxon-name-part></tp:taxon-name></italic> Breuning, 1938 <bold>d, g</bold><italic><tp:taxon-name><tp:taxon-name-part taxon-name-part-type="genus" reg="Epepeotes">Epepeotes</tp:taxon-name-part><tp:taxon-name-part taxon-name-part-type="species" reg="plorator">plorator</tp:taxon-name-part><tp:taxon-name-part taxon-name-part-type="subspecies" reg="celebensis">celebensis</tp:taxon-name-part></tp:taxon-name></italic> Aurivillius, 1922 <bold>a, b</bold> holotype <bold>a,c, d</bold> male <bold>e, f, g</bold> female.</p></caption><graphic xmlns:xlink="http://www.w3.org/1999/xlink" xlink:href="zookeys-1184-019_article-111728__-g004.jpg" position="float" orientation="portrait" xlink:type="simple" id="oo_934746.jpg"><uri content-type="original_file" xlink:type="simple">https://binary.pensoft.net/fig/934746</uri></graphic></fig></tp:treatment-sec><ref-list><ref id="B8"><mixed-citation xmlns:xlink="http://www.w3.org/1999/xlink" xlink:type="simple"><person-group><name name-style="western"><surname>Breuning</surname><given-names>S</given-names></name></person-group> (<year>1938</year>) <article-title>Novae species Cerambycidarum VI. Festschrift zum 60. Geburtstage von Professor Dr.</article-title><source>Embrik Strand, Riga</source><volume>4</volume> [<issue>1937</issue>]: <fpage>180</fpage>–<lpage>392</lpage>.</mixed-citation></ref><ref id="B13"><mixed-citation xmlns:xlink="http://www.w3.org/1999/xlink" xlink:type="simple"><person-group><name name-style="western"><surname>Breuning</surname><given-names>S</given-names></name></person-group> (<year>1970</year>) Nouveaux Coléoptères <tp:taxon-name><tp:taxon-name-part taxon-name-part-type="family">Cerambycidae</tp:taxon-name-part></tp:taxon-name><tp:taxon-name><tp:taxon-name-part taxon-name-part-type="subfamily">Lamiinae</tp:taxon-name-part></tp:taxon-name> des Collections du Muséum de Paris (suite). Bulletin du Muséum National d’Histoire Naturelle de Paris (2<sup>ème</sup> série) 42(2): 363–377.</mixed-citation></ref></ref-list></tp:taxon-treatment>
