# Supplementary material for: ﻿The collection of the genus Epepeotes Pascoe, 1866 housed in the Natural History Museum, London (Coleoptera, Cerambycidae)
Source: Zookeys. 2023 Nov 10;1184:19–39. doi: 10.3897/zookeys.1184.111728 (PMC10836420; doi:10.3897/zookeys.1184.111728)
Supplement: XML Treatment for Epepeotes lugubris [file zookeys.1184.111728-treatment13.xml]

<!DOCTYPE tp:taxon-treatment
  PUBLIC "-//TaxonX//DTD Taxonomic Treatment Publishing DTD v0 20100105//EN" "tax-treatment-NSO.dtd">
<tp:taxon-treatment xmlns:tp="http://www.plazi.org/taxpub"><tp:treatment-meta><kwd-group><label>Taxon classification</label><kwd>
              <named-content content-type="kingdom">Animalia</named-content>
            </kwd><kwd>
              <named-content content-type="order">Coleoptera</named-content>
            </kwd><kwd>
              <named-content content-type="family">Cerambycidae</named-content>
            </kwd></kwd-group><mixed-citation publication-type="journal"><person-group><name><surname>Xie</surname><given-names>Guanglin</given-names></name><name><surname>Barclay</surname><given-names>Maxwell V. L.</given-names></name><name><surname>Wang</surname><given-names>Wenkai</given-names></name></person-group><article-title>﻿The collection of the genus <italic><tp:taxon-name><tp:taxon-name-part taxon-name-part-type="genus" reg="Epepeotes">Epepeotes</tp:taxon-name-part></tp:taxon-name></italic> Pascoe, 1866 housed in the Natural History Museum, London (<tp:taxon-name><tp:taxon-name-part taxon-name-part-type="order">Coleoptera</tp:taxon-name-part></tp:taxon-name>, <tp:taxon-name><tp:taxon-name-part taxon-name-part-type="family">Cerambycidae</tp:taxon-name-part></tp:taxon-name>)</article-title><source>Zookeys</source><day>10</day><month>11</month><year>2023</year><volume>1184</volume><fpage>19</fpage><lpage>39</lpage><pub-id pub-id-type="doi">10.3897/zookeys.1184.111728</pub-id></mixed-citation></tp:treatment-meta><tp:nomenclature><label>﻿</label><tp:taxon-name>
            <object-id xmlns:xlink="http://www.w3.org/1999/xlink" content-type="arpha" xlink:type="simple">A5615ECE-C614-56E7-A303-EFABB4164E16</object-id>
            <tp:taxon-name-part taxon-name-part-type="genus" reg="Epepeotes">Epepeotes</tp:taxon-name-part>
            <tp:taxon-name-part taxon-name-part-type="species" reg="lugubris">lugubris</tp:taxon-name-part>
          </tp:taxon-name><tp:taxon-authority>(Pascoe, 1866)</tp:taxon-authority><xref ref-type="fig" rid="F6">Fig. 6d–g</xref><tp:nomenclature-citation-list><tp:nomenclature-citation><tp:taxon-name>
                <tp:taxon-name-part taxon-name-part-type="genus" reg="Diochares">Diochares</tp:taxon-name-part>
                <tp:taxon-name-part taxon-name-part-type="species" reg="lugubris">lugubris</tp:taxon-name-part>
              </tp:taxon-name><comment>Pascoe, 1866: 304. Type locality: Tondano [Indonesia].</comment></tp:nomenclature-citation><tp:nomenclature-citation><tp:taxon-name>
                <tp:taxon-name-part taxon-name-part-type="genus" reg="Diochares">Diochares</tp:taxon-name-part>
                <tp:taxon-name-part taxon-name-part-type="species" reg="impluviatus">impluviatus</tp:taxon-name-part>
              </tp:taxon-name><comment>Pascoe, 1866: 305. Type locality: Tondano [Indonesia].</comment></tp:nomenclature-citation><tp:nomenclature-citation><tp:taxon-name>
                <tp:taxon-name-part taxon-name-part-type="genus" reg="Epepeotes">Epepeotes</tp:taxon-name-part>
                <tp:taxon-name-part taxon-name-part-type="species" reg="lugubris">lugubris</tp:taxon-name-part>
              </tp:taxon-name><comment>: <xref ref-type="bibr" rid="B10">Breuning 1943</xref>: 230.</comment></tp:nomenclature-citation></tp:nomenclature-citation-list></tp:nomenclature><tp:treatment-sec sec-type="type material" id="SECID0EANBG"><title>Type material.</title><p><bold>Indonesia. <italic>Holotype</italic></bold>, female: ‘Type [p, label circular, red framed]; Tondano [h, label oval, dark green]; Pascoe / Coll. / 93–60 [p]; <tp:taxon-name><tp:taxon-name-part taxon-name-part-type="genus" reg="Diochares">Diochares</tp:taxon-name-part></tp:taxon-name> / <tp:taxon-name><tp:taxon-name-part taxon-name-part-type="genus" reg="Diochares"/><tp:taxon-name-part taxon-name-part-type="species" reg="lugubris">lugubris</tp:taxon-name-part></tp:taxon-name> / Type Pasc. [h] / <tp:taxon-name><tp:taxon-name-part taxon-name-part-type="genus" reg="Diochares">Diochares</tp:taxon-name-part></tp:taxon-name> / <tp:taxon-name><tp:taxon-name-part taxon-name-part-type="genus" reg="Diochares"/><tp:taxon-name-part taxon-name-part-type="species" reg="lugubris">lugubris</tp:taxon-name-part></tp:taxon-name> / Tondano Pasc [h]; NHMUK014596274 [p]’; <bold>Indonesia. <italic>Holotype</italic></bold> of <italic><tp:taxon-name><tp:taxon-name-part taxon-name-part-type="genus" reg="Diochares">Diochares</tp:taxon-name-part><tp:taxon-name-part taxon-name-part-type="species" reg="impluviatus">impluviatus</tp:taxon-name-part></tp:taxon-name></italic> Pascoe, 1866, male: ‘Type [p, label circular, red framed]; Tondano [h, label oval, dark green]; Pascoe / Coll. / 93–60 [p]; <tp:taxon-name><tp:taxon-name-part taxon-name-part-type="genus" reg="Diochares">Diochares</tp:taxon-name-part></tp:taxon-name> / <tp:taxon-name><tp:taxon-name-part taxon-name-part-type="genus" reg="Diochares"/><tp:taxon-name-part taxon-name-part-type="species" reg="impluviatus">impluviatus</tp:taxon-name-part></tp:taxon-name> / Type Pasc. [h] / Dioc- / hares / <tp:taxon-name><tp:taxon-name-part taxon-name-part-type="genus" reg="Diochares"/><tp:taxon-name-part taxon-name-part-type="species" reg="impluviatus">impluviatus</tp:taxon-name-part></tp:taxon-name> / Tondano Pasc [h]; NHMUK014596275’.</p></tp:treatment-sec><tp:treatment-sec sec-type="type material" id="SECID0EPPBG"><title>Non-type material.</title><p>1 specimen. <bold>Indonesia (1)</bold>: Celebes (1 female).</p></tp:treatment-sec><tp:treatment-sec><!--Section generated to contain objects referenced in tp:taxon-treatment.--><fig id="F6" position="float" orientation="portrait"><object-id xmlns:xlink="http://www.w3.org/1999/xlink" content-type="doi" xlink:type="simple">10.3897/zookeys.1184.111728.figure6</object-id><object-id xmlns:xlink="http://www.w3.org/1999/xlink" content-type="arpha" xlink:type="simple">D1FD9E92-2DF7-59FE-88A3-BAD609A92D0F</object-id><label>Figure 6.</label><caption><p>Habitus of <italic><tp:taxon-name><tp:taxon-name-part taxon-name-part-type="genus" reg="Epepeotes">Epepeotes</tp:taxon-name-part></tp:taxon-name></italic> spp. <bold>a–c</bold><italic><tp:taxon-name><tp:taxon-name-part taxon-name-part-type="genus" reg="Epepeotes">Epepeotes</tp:taxon-name-part><tp:taxon-name-part taxon-name-part-type="species" reg="diversus">diversus</tp:taxon-name-part></tp:taxon-name></italic> Pascoe, 1866 <bold>d–g</bold><italic><tp:taxon-name><tp:taxon-name-part taxon-name-part-type="genus" reg="Epepeotes">Epepeotes</tp:taxon-name-part><tp:taxon-name-part taxon-name-part-type="species" reg="lugubris">lugubris</tp:taxon-name-part></tp:taxon-name></italic> (Pascoe, 1866) <bold>h–k</bold><italic><tp:taxon-name><tp:taxon-name-part taxon-name-part-type="genus" reg="Epepeotes">Epepeotes</tp:taxon-name-part><tp:taxon-name-part taxon-name-part-type="species" reg="meleagris">meleagris</tp:taxon-name-part></tp:taxon-name></italic> (Pascoe, 1866) <bold>f, g</bold> holotype of <italic><tp:taxon-name><tp:taxon-name-part taxon-name-part-type="genus" reg="Diochares">Diochares</tp:taxon-name-part><tp:taxon-name-part taxon-name-part-type="species" reg="impluviatus">impluviatus</tp:taxon-name-part></tp:taxon-name></italic> Pascoe, 1866 <bold>a, b, d, e, j, k</bold> holotype <bold>a, f, h, j</bold> male <bold>c, d, i</bold> female.</p></caption><graphic xmlns:xlink="http://www.w3.org/1999/xlink" xlink:href="zookeys-1184-019_article-111728__-g006.jpg" position="float" orientation="portrait" xlink:type="simple" id="oo_934748.jpg"><uri content-type="original_file" xlink:type="simple">https://binary.pensoft.net/fig/934748</uri></graphic></fig></tp:treatment-sec><ref-list><ref id="B10"><mixed-citation xmlns:xlink="http://www.w3.org/1999/xlink" xlink:type="simple"><person-group><name name-style="western"><surname>Breuning</surname><given-names>S</given-names></name></person-group> (<year>1943</year>) Études sur les Lamiaires (Coleop. Cerambycidæ). Douzième tribu: <tp:taxon-name><tp:taxon-name-part taxon-name-part-type="tribe">Agniini</tp:taxon-name-part></tp:taxon-name> Thomson. Novitates Entomologicæ, 3<sup>ème</sup> supplément (89–106): 137–280.</mixed-citation></ref></ref-list></tp:taxon-treatment>
