# Supplementary material for: ﻿The collection of the genus Epepeotes Pascoe, 1866 housed in the Natural History Museum, London (Coleoptera, Cerambycidae)
Source: Zookeys. 2023 Nov 10;1184:19–39. doi: 10.3897/zookeys.1184.111728 (PMC10836420; doi:10.3897/zookeys.1184.111728)
Supplement: XML Treatment for Epepeotes vestigialis vestigialis [file zookeys.1184.111728-treatment15.xml]

<!DOCTYPE tp:taxon-treatment
  PUBLIC "-//TaxonX//DTD Taxonomic Treatment Publishing DTD v0 20100105//EN" "tax-treatment-NSO.dtd">
<tp:taxon-treatment xmlns:tp="http://www.plazi.org/taxpub"><tp:treatment-meta><kwd-group><label>Taxon classification</label><kwd>
              <named-content content-type="kingdom">Animalia</named-content>
            </kwd><kwd>
              <named-content content-type="order">Coleoptera</named-content>
            </kwd><kwd>
              <named-content content-type="family">Cerambycidae</named-content>
            </kwd></kwd-group><mixed-citation publication-type="journal"><person-group><name><surname>Xie</surname><given-names>Guanglin</given-names></name><name><surname>Barclay</surname><given-names>Maxwell V. L.</given-names></name><name><surname>Wang</surname><given-names>Wenkai</given-names></name></person-group><article-title>﻿The collection of the genus <italic><tp:taxon-name><tp:taxon-name-part taxon-name-part-type="genus" reg="Epepeotes">Epepeotes</tp:taxon-name-part></tp:taxon-name></italic> Pascoe, 1866 housed in the Natural History Museum, London (<tp:taxon-name><tp:taxon-name-part taxon-name-part-type="order">Coleoptera</tp:taxon-name-part></tp:taxon-name>, <tp:taxon-name><tp:taxon-name-part taxon-name-part-type="family">Cerambycidae</tp:taxon-name-part></tp:taxon-name>)</article-title><source>Zookeys</source><day>10</day><month>11</month><year>2023</year><volume>1184</volume><fpage>19</fpage><lpage>39</lpage><pub-id pub-id-type="doi">10.3897/zookeys.1184.111728</pub-id></mixed-citation></tp:treatment-meta><tp:nomenclature><label>﻿</label><tp:taxon-name>
            <object-id xmlns:xlink="http://www.w3.org/1999/xlink" content-type="arpha" xlink:type="simple">45B3E5DD-A88F-5BD6-AA1A-D94A3E767559</object-id>
            <tp:taxon-name-part taxon-name-part-type="genus" reg="Epepeotes">Epepeotes</tp:taxon-name-part>
            <tp:taxon-name-part taxon-name-part-type="species" reg="vestigialis">vestigialis</tp:taxon-name-part>
            <tp:taxon-name-part taxon-name-part-type="subspecies" reg="vestigialis">vestigialis</tp:taxon-name-part>
          </tp:taxon-name><tp:taxon-authority>Pascoe, 1866</tp:taxon-authority><xref ref-type="fig" rid="F7">Fig. 7a–c</xref><tp:nomenclature-citation-list><tp:nomenclature-citation><tp:taxon-name>
                <tp:taxon-name-part taxon-name-part-type="genus" reg="Epepeotes">Epepeotes</tp:taxon-name-part>
                <tp:taxon-name-part taxon-name-part-type="species" reg="vestigialis">vestigialis</tp:taxon-name-part>
              </tp:taxon-name><comment>Pascoe, 1866: 301. Type locality: Sarawak [Malaysia].</comment></tp:nomenclature-citation></tp:nomenclature-citation-list></tp:nomenclature><tp:treatment-sec sec-type="type material" id="SECID0ECVBG"><title>Type material.</title><p><bold>Malaysia. <italic>Holotype</italic></bold>, male: ‘Type [p, label circular, red framed]; Sarawak [h, label oval, dark green]; <tp:taxon-name><tp:taxon-name-part taxon-name-part-type="genus" reg="Epepeotes">Epepeotes</tp:taxon-name-part></tp:taxon-name> / <tp:taxon-name><tp:taxon-name-part taxon-name-part-type="genus" reg="Epepeotes"/><tp:taxon-name-part taxon-name-part-type="species" reg="vestigialis">vestigialis</tp:taxon-name-part></tp:taxon-name> / Type Pasc. [h]; <tp:taxon-name><tp:taxon-name-part taxon-name-part-type="genus" reg="Epepeotes">Epepeotes</tp:taxon-name-part></tp:taxon-name> / <tp:taxon-name><tp:taxon-name-part taxon-name-part-type="genus" reg="Epepeotes"/><tp:taxon-name-part taxon-name-part-type="species" reg="vestigialis">vestigialis</tp:taxon-name-part></tp:taxon-name>. / Sarawak Pas [h]; NHMUK014596265 [p]’.</p><fig id="F7" position="float" orientation="portrait"><object-id xmlns:xlink="http://www.w3.org/1999/xlink" content-type="doi" xlink:type="simple">10.3897/zookeys.1184.111728.figure7</object-id><object-id xmlns:xlink="http://www.w3.org/1999/xlink" content-type="arpha" xlink:type="simple">26F68485-BC01-5C20-AC2D-AE70385D4DAE</object-id><label>Figure 7.</label><caption><p>Habitus of <italic><tp:taxon-name><tp:taxon-name-part taxon-name-part-type="genus" reg="Epepeotes">Epepeotes</tp:taxon-name-part></tp:taxon-name></italic> spp. <bold>a–c</bold><italic><tp:taxon-name><tp:taxon-name-part taxon-name-part-type="genus" reg="Epepeotes">Epepeotes</tp:taxon-name-part><tp:taxon-name-part taxon-name-part-type="species" reg="vestigialis">vestigialis</tp:taxon-name-part><tp:taxon-name-part taxon-name-part-type="subspecies" reg="vestigialis">vestigialis</tp:taxon-name-part></tp:taxon-name></italic> Pascoe, 1866 <bold>d, e</bold><italic><tp:taxon-name><tp:taxon-name-part taxon-name-part-type="genus" reg="Epepeotes">Epepeotes</tp:taxon-name-part><tp:taxon-name-part taxon-name-part-type="species" reg="schlegelii">schlegelii</tp:taxon-name-part></tp:taxon-name></italic> Lansberge, 1884 <bold>f, g</bold><italic><tp:taxon-name><tp:taxon-name-part taxon-name-part-type="genus" reg="Epepeotes">Epepeotes</tp:taxon-name-part><tp:taxon-name-part taxon-name-part-type="species" reg="uncinatus">uncinatus</tp:taxon-name-part><tp:taxon-name-part taxon-name-part-type="subspecies" reg="lineatopunctatus">lineatopunctatus</tp:taxon-name-part></tp:taxon-name></italic> Breuning, 1960 stat. Resurrected <bold>h, i</bold><italic><tp:taxon-name><tp:taxon-name-part taxon-name-part-type="genus" reg="Epepeotes">Epepeotes</tp:taxon-name-part><tp:taxon-name-part taxon-name-part-type="species" reg="uncinatus">uncinatus</tp:taxon-name-part><tp:taxon-name-part taxon-name-part-type="subspecies" reg="uncinatus">uncinatus</tp:taxon-name-part></tp:taxon-name></italic> Gahan, 1888, lectotype <bold>j</bold><italic><tp:taxon-name><tp:taxon-name-part taxon-name-part-type="genus" reg="Epepeotes">Epepeotes</tp:taxon-name-part><tp:taxon-name-part taxon-name-part-type="species" reg="uncinatus">uncinatus</tp:taxon-name-part><tp:taxon-name-part taxon-name-part-type="subspecies" reg="uncinatus">uncinatus</tp:taxon-name-part></tp:taxon-name></italic> m. <italic>salvazai</italic> Pic, 1925 <bold>a, d, h, j</bold> male <bold>c, e, f</bold> female.</p></caption><graphic xmlns:xlink="http://www.w3.org/1999/xlink" xlink:href="zookeys-1184-019_article-111728__-g007.jpg" position="float" orientation="portrait" xlink:type="simple" id="oo_934749.jpg"><uri content-type="original_file" xlink:type="simple">https://binary.pensoft.net/fig/934749</uri></graphic></fig></tp:treatment-sec><tp:treatment-sec sec-type="type material" id="SECID0EVZBG"><title>Non-type material.</title><p>9 specimens. <bold>Indonesia (2)</bold>: Borneo (2 males). <bold>Malaysia (5)</bold>: Sarawak (1 female), Perak (2 males, 1 female), Malay Penin. (1 female). <bold>Laos (1)</bold>: Parkading (1 male). <bold>Country unknown (1)</bold>: Ex. F. M. S. Museum. B.M. 1955–354, locality label unreadable (1 female).</p></tp:treatment-sec></tp:taxon-treatment>
