# Supplementary material for: ﻿The collection of the genus Epepeotes Pascoe, 1866 housed in the Natural History Museum, London (Coleoptera, Cerambycidae)
Source: Zookeys. 2023 Nov 10;1184:19–39. doi: 10.3897/zookeys.1184.111728 (PMC10836420; doi:10.3897/zookeys.1184.111728)
Supplement: XML Treatment for Epepeotes uncinatus uncinatus [file zookeys.1184.111728-treatment17.xml]

<!DOCTYPE tp:taxon-treatment
  PUBLIC "-//TaxonX//DTD Taxonomic Treatment Publishing DTD v0 20100105//EN" "tax-treatment-NSO.dtd">
<tp:taxon-treatment xmlns:tp="http://www.plazi.org/taxpub"><tp:treatment-meta><kwd-group><label>Taxon classification</label><kwd>
              <named-content content-type="kingdom">Animalia</named-content>
            </kwd><kwd>
              <named-content content-type="order">Coleoptera</named-content>
            </kwd><kwd>
              <named-content content-type="family">Cerambycidae</named-content>
            </kwd></kwd-group><mixed-citation publication-type="journal"><person-group><name><surname>Xie</surname><given-names>Guanglin</given-names></name><name><surname>Barclay</surname><given-names>Maxwell V. L.</given-names></name><name><surname>Wang</surname><given-names>Wenkai</given-names></name></person-group><article-title>﻿The collection of the genus <italic><tp:taxon-name><tp:taxon-name-part taxon-name-part-type="genus" reg="Epepeotes">Epepeotes</tp:taxon-name-part></tp:taxon-name></italic> Pascoe, 1866 housed in the Natural History Museum, London (<tp:taxon-name><tp:taxon-name-part taxon-name-part-type="order">Coleoptera</tp:taxon-name-part></tp:taxon-name>, <tp:taxon-name><tp:taxon-name-part taxon-name-part-type="family">Cerambycidae</tp:taxon-name-part></tp:taxon-name>)</article-title><source>Zookeys</source><day>10</day><month>11</month><year>2023</year><volume>1184</volume><fpage>19</fpage><lpage>39</lpage><pub-id pub-id-type="doi">10.3897/zookeys.1184.111728</pub-id></mixed-citation></tp:treatment-meta><tp:nomenclature><label>﻿</label><tp:taxon-name>
            <object-id xmlns:xlink="http://www.w3.org/1999/xlink" content-type="arpha" xlink:type="simple">345994E5-B7FE-5836-AEDB-2B0524DD6F64</object-id>
            <tp:taxon-name-part taxon-name-part-type="genus" reg="Epepeotes">Epepeotes</tp:taxon-name-part>
            <tp:taxon-name-part taxon-name-part-type="species" reg="uncinatus">uncinatus</tp:taxon-name-part>
            <tp:taxon-name-part taxon-name-part-type="subspecies" reg="uncinatus">uncinatus</tp:taxon-name-part>
          </tp:taxon-name><tp:taxon-authority>Gahan, 1888</tp:taxon-authority><xref ref-type="fig" rid="F7">Fig. 7h–j</xref><tp:nomenclature-citation-list><tp:nomenclature-citation><tp:taxon-name>
                <tp:taxon-name-part taxon-name-part-type="genus" reg="Epepeotes">Epepeotes</tp:taxon-name-part>
                <tp:taxon-name-part taxon-name-part-type="species" reg="uncinatus">uncinatus</tp:taxon-name-part>
              </tp:taxon-name><comment>Gahan, 1888: 271. Type locality: Assam [India].</comment></tp:nomenclature-citation><tp:nomenclature-citation><tp:taxon-name>
                <tp:taxon-name-part taxon-name-part-type="genus" reg="Epepeotes">Epepeotes</tp:taxon-name-part>
                <tp:taxon-name-part taxon-name-part-type="species" reg="uncinatus">uncinatus</tp:taxon-name-part>
              </tp:taxon-name><comment>v. <italic>salvazai</italic> Pic, 1925: 18. Type locality: Laos.</comment></tp:nomenclature-citation><tp:nomenclature-citation><tp:taxon-name>
                <tp:taxon-name-part taxon-name-part-type="genus" reg="Pseudopsacothea">Pseudopsacothea</tp:taxon-name-part>
                <tp:taxon-name-part taxon-name-part-type="species" reg="lineata">lineata</tp:taxon-name-part>
              </tp:taxon-name><comment>Pic, 1944: 14. Type locality: Annam [Vietnam].</comment></tp:nomenclature-citation></tp:nomenclature-citation-list></tp:nomenclature><tp:treatment-sec sec-type="type material" id="SECID0ET6BG"><title>Type material.</title><p><bold>India. <italic>Lectotype</italic></bold>, male (designated herein): ‘Type [p, label circular, red framed]; Assam / 95·18[h]; <tp:taxon-name><tp:taxon-name-part taxon-name-part-type="genus" reg="Epepeotes">Epepeotes</tp:taxon-name-part></tp:taxon-name> / ♂ / <tp:taxon-name><tp:taxon-name-part taxon-name-part-type="genus" reg="Epepeotes"/><tp:taxon-name-part taxon-name-part-type="species" reg="uncinatus">uncinatus</tp:taxon-name-part></tp:taxon-name> / (Type) Gahan [h]; NHMUK014596211’.</p></tp:treatment-sec><tp:treatment-sec sec-type="type material" id="SECID0ENAAI"><title>Non-type material.</title><p>47 specimens. <bold>India (28)</bold>: India (1 female); India, Bowring collection (1 male 1 female); India Orient (1 male 1 female); N. India, Bowring collection (1 male); S. India kanara (1 female); Assam (3 males, 7 females); Cachar [Assam] (1 male); Cherra Poonjee [now Cherrapunji], E. I. C. (1 male); Darjeeling (1 male, 1 female); Gopaldhara (2 females); Lebong (1 female); Shilong (1 male, 2 females); Sikkim (1 female). <bold>Burma (6)</bold>: Burma, Fry collection (1 male); Chin Hills (1 male, 1 female); Upper Burma, Nam Tamai Valley, 25. viii. 1938 (2 males, 1 female). <bold>Bangladesh (7)</bold>: Silhet [now Sylhet], Bowring/Chevrolat collection (1 male); Silhet, Bowring collection (1 male, 1 female); Sehet [now Sylhet] (1 male, 1 female); Silhet, E. I. C (1 male); Silhet, Pascoe collection (1 female). <bold>Country unknown (6)</bold>: Bowring–Chevrolat collection (1), locality label not present (1 female); Dharg, Bowring collection (1 male, 1 female); Silcurl (1 male, 1 female); locality label not present (1 female).</p></tp:treatment-sec><tp:treatment-sec sec-type="comments" id="SECID0E2AAI"><title>Comments.</title><p>One syntype was confirmed in the collection. Herein we designated it as the lectotype, which has been labeled with a red-framed circular printed label and a handwritten identification label, both marked with ‘Type’. This species is recorded in Bangladesh for the first time.</p></tp:treatment-sec><tp:treatment-sec><!--Section generated to contain objects referenced in tp:taxon-treatment.--><fig id="F7" position="float" orientation="portrait"><object-id xmlns:xlink="http://www.w3.org/1999/xlink" content-type="doi" xlink:type="simple">10.3897/zookeys.1184.111728.figure7</object-id><object-id xmlns:xlink="http://www.w3.org/1999/xlink" content-type="arpha" xlink:type="simple">26F68485-BC01-5C20-AC2D-AE70385D4DAE</object-id><label>Figure 7.</label><caption><p>Habitus of <italic><tp:taxon-name><tp:taxon-name-part taxon-name-part-type="genus" reg="Epepeotes">Epepeotes</tp:taxon-name-part></tp:taxon-name></italic> spp. <bold>a–c</bold><italic><tp:taxon-name><tp:taxon-name-part taxon-name-part-type="genus" reg="Epepeotes">Epepeotes</tp:taxon-name-part><tp:taxon-name-part taxon-name-part-type="species" reg="vestigialis">vestigialis</tp:taxon-name-part><tp:taxon-name-part taxon-name-part-type="subspecies" reg="vestigialis">vestigialis</tp:taxon-name-part></tp:taxon-name></italic> Pascoe, 1866 <bold>d, e</bold><italic><tp:taxon-name><tp:taxon-name-part taxon-name-part-type="genus" reg="Epepeotes">Epepeotes</tp:taxon-name-part><tp:taxon-name-part taxon-name-part-type="species" reg="schlegelii">schlegelii</tp:taxon-name-part></tp:taxon-name></italic> Lansberge, 1884 <bold>f, g</bold><italic><tp:taxon-name><tp:taxon-name-part taxon-name-part-type="genus" reg="Epepeotes">Epepeotes</tp:taxon-name-part><tp:taxon-name-part taxon-name-part-type="species" reg="uncinatus">uncinatus</tp:taxon-name-part><tp:taxon-name-part taxon-name-part-type="subspecies" reg="lineatopunctatus">lineatopunctatus</tp:taxon-name-part></tp:taxon-name></italic> Breuning, 1960 stat. Resurrected <bold>h, i</bold><italic><tp:taxon-name><tp:taxon-name-part taxon-name-part-type="genus" reg="Epepeotes">Epepeotes</tp:taxon-name-part><tp:taxon-name-part taxon-name-part-type="species" reg="uncinatus">uncinatus</tp:taxon-name-part><tp:taxon-name-part taxon-name-part-type="subspecies" reg="uncinatus">uncinatus</tp:taxon-name-part></tp:taxon-name></italic> Gahan, 1888, lectotype <bold>j</bold><italic><tp:taxon-name><tp:taxon-name-part taxon-name-part-type="genus" reg="Epepeotes">Epepeotes</tp:taxon-name-part><tp:taxon-name-part taxon-name-part-type="species" reg="uncinatus">uncinatus</tp:taxon-name-part><tp:taxon-name-part taxon-name-part-type="subspecies" reg="uncinatus">uncinatus</tp:taxon-name-part></tp:taxon-name></italic> m. <italic>salvazai</italic> Pic, 1925 <bold>a, d, h, j</bold> male <bold>c, e, f</bold> female.</p></caption><graphic xmlns:xlink="http://www.w3.org/1999/xlink" xlink:href="zookeys-1184-019_article-111728__-g007.jpg" position="float" orientation="portrait" xlink:type="simple" id="oo_934749.jpg"><uri content-type="original_file" xlink:type="simple">https://binary.pensoft.net/fig/934749</uri></graphic></fig></tp:treatment-sec></tp:taxon-treatment>
