# Supplementary material for: ﻿The collection of the genus Epepeotes Pascoe, 1866 housed in the Natural History Museum, London (Coleoptera, Cerambycidae)
Source: Zookeys. 2023 Nov 10;1184:19–39. doi: 10.3897/zookeys.1184.111728 (PMC10836420; doi:10.3897/zookeys.1184.111728)
Supplement: XML Treatment for Epepeotes uncinatus lineatopunctatus [file zookeys.1184.111728-treatment18.xml]

<!DOCTYPE tp:taxon-treatment
  PUBLIC "-//TaxonX//DTD Taxonomic Treatment Publishing DTD v0 20100105//EN" "tax-treatment-NSO.dtd">
<tp:taxon-treatment xmlns:tp="http://www.plazi.org/taxpub"><tp:treatment-meta><kwd-group><label>Taxon classification</label><kwd>
              <named-content content-type="kingdom">Animalia</named-content>
            </kwd><kwd>
              <named-content content-type="order">Coleoptera</named-content>
            </kwd><kwd>
              <named-content content-type="family">Cerambycidae</named-content>
            </kwd></kwd-group><mixed-citation publication-type="journal"><person-group><name><surname>Xie</surname><given-names>Guanglin</given-names></name><name><surname>Barclay</surname><given-names>Maxwell V. L.</given-names></name><name><surname>Wang</surname><given-names>Wenkai</given-names></name></person-group><article-title>﻿The collection of the genus <italic><tp:taxon-name><tp:taxon-name-part taxon-name-part-type="genus" reg="Epepeotes">Epepeotes</tp:taxon-name-part></tp:taxon-name></italic> Pascoe, 1866 housed in the Natural History Museum, London (<tp:taxon-name><tp:taxon-name-part taxon-name-part-type="order">Coleoptera</tp:taxon-name-part></tp:taxon-name>, <tp:taxon-name><tp:taxon-name-part taxon-name-part-type="family">Cerambycidae</tp:taxon-name-part></tp:taxon-name>)</article-title><source>Zookeys</source><day>10</day><month>11</month><year>2023</year><volume>1184</volume><fpage>19</fpage><lpage>39</lpage><pub-id pub-id-type="doi">10.3897/zookeys.1184.111728</pub-id></mixed-citation></tp:treatment-meta><tp:nomenclature><label>﻿</label><tp:taxon-name>
            <object-id xmlns:xlink="http://www.w3.org/1999/xlink" content-type="arpha" xlink:type="simple">C99A17ED-23F1-5750-9AD7-4192C57964F0</object-id>
            <tp:taxon-name-part taxon-name-part-type="genus" reg="Epepeotes">Epepeotes</tp:taxon-name-part>
            <tp:taxon-name-part taxon-name-part-type="species" reg="uncinatus">uncinatus</tp:taxon-name-part>
            <tp:taxon-name-part taxon-name-part-type="subspecies" reg="lineatopunctatus">lineatopunctatus</tp:taxon-name-part>
          </tp:taxon-name><tp:taxon-authority>Breuning, 1960, stat. resurrected</tp:taxon-authority><xref ref-type="fig" rid="F7">Fig. 7f, g</xref><tp:nomenclature-citation-list><tp:nomenclature-citation><tp:taxon-name>
                <tp:taxon-name-part taxon-name-part-type="genus" reg="Epepeotes">Epepeotes</tp:taxon-name-part>
                <tp:taxon-name-part taxon-name-part-type="species" reg="uncinatus">uncinatus</tp:taxon-name-part>
                <tp:taxon-name-part taxon-name-part-type="subspecies" reg="lineatopunctatus">lineatopunctatus</tp:taxon-name-part>
              </tp:taxon-name><comment>Breuning, 1960: 29. Type locality: Travancore [India].</comment></tp:nomenclature-citation><tp:nomenclature-citation><tp:taxon-name>
                <tp:taxon-name-part taxon-name-part-type="genus" reg="Epepeotes">Epepeotes</tp:taxon-name-part>
                <tp:taxon-name-part taxon-name-part-type="species" reg="uncinatus">uncinatus</tp:taxon-name-part>
              </tp:taxon-name><comment>m. <tp:taxon-name><tp:taxon-name-part taxon-name-part-type="genus" reg="Epepeotes"/><tp:taxon-name-part taxon-name-part-type="species" reg="lineatopunctatus">lineatopunctatus</tp:taxon-name-part></tp:taxon-name> Breuning, 1961: 325.</comment></tp:nomenclature-citation></tp:nomenclature-citation-list></tp:nomenclature><tp:treatment-sec sec-type="type material" id="SECID0EUDAI"><title>Non-type material.</title><p>12 specimens. <bold>India (12)</bold>: Nilgiri Hills (4 males); S. India (1 male, 6 females); Upper Assam (1 male).</p></tp:treatment-sec><tp:treatment-sec sec-type="comments" id="SECID0E3DAI"><title>Comments.</title><p>A female specimen from South India (Fig. <xref ref-type="fig" rid="F7">7f, g</xref>) was mislabeled with a red-framed circular printed type label in the collection, which represents actually a subspecies of <italic><tp:taxon-name><tp:taxon-name-part taxon-name-part-type="genus" reg="Epepeotes">E.</tp:taxon-name-part><tp:taxon-name-part taxon-name-part-type="species" reg="uncinatus">uncinatus</tp:taxon-name-part></tp:taxon-name></italic> Gahan, 1888, not the type specimen. <xref ref-type="bibr" rid="B11">Breuning (1960)</xref> described the subspecies <italic><tp:taxon-name><tp:taxon-name-part taxon-name-part-type="genus" reg="Epepeotes">Epepeotes</tp:taxon-name-part><tp:taxon-name-part taxon-name-part-type="species" reg="uncinatus">uncinatus</tp:taxon-name-part><tp:taxon-name-part taxon-name-part-type="subspecies" reg="lineatopunctatus">lineatopunctatus</tp:taxon-name-part></tp:taxon-name></italic>, then he (1961) regarded it as a morph of <italic><tp:taxon-name><tp:taxon-name-part taxon-name-part-type="genus" reg="Epepeotes">E.</tp:taxon-name-part><tp:taxon-name-part taxon-name-part-type="species" reg="uncinatus">uncinatus</tp:taxon-name-part></tp:taxon-name></italic> Gahan. However, this subspecies is distinctly different from the nominate subspecies by the elytron mostly with conspicuous, short, longitudinal black spots, rather than rounded to oblong spots, which are almost united into a long longitudinal strip along the suture, the vertex and pronotum with more expanded median longitudinal strip. On this basis, herein we restore it to subspecies-level status.</p></tp:treatment-sec><tp:treatment-sec><!--Section generated to contain objects referenced in tp:taxon-treatment.--><fig id="F7" position="float" orientation="portrait"><object-id xmlns:xlink="http://www.w3.org/1999/xlink" content-type="doi" xlink:type="simple">10.3897/zookeys.1184.111728.figure7</object-id><object-id xmlns:xlink="http://www.w3.org/1999/xlink" content-type="arpha" xlink:type="simple">26F68485-BC01-5C20-AC2D-AE70385D4DAE</object-id><label>Figure 7.</label><caption><p>Habitus of <italic><tp:taxon-name><tp:taxon-name-part taxon-name-part-type="genus" reg="Epepeotes">Epepeotes</tp:taxon-name-part></tp:taxon-name></italic> spp. <bold>a–c</bold><italic><tp:taxon-name><tp:taxon-name-part taxon-name-part-type="genus" reg="Epepeotes">Epepeotes</tp:taxon-name-part><tp:taxon-name-part taxon-name-part-type="species" reg="vestigialis">vestigialis</tp:taxon-name-part><tp:taxon-name-part taxon-name-part-type="subspecies" reg="vestigialis">vestigialis</tp:taxon-name-part></tp:taxon-name></italic> Pascoe, 1866 <bold>d, e</bold><italic><tp:taxon-name><tp:taxon-name-part taxon-name-part-type="genus" reg="Epepeotes">Epepeotes</tp:taxon-name-part><tp:taxon-name-part taxon-name-part-type="species" reg="schlegelii">schlegelii</tp:taxon-name-part></tp:taxon-name></italic> Lansberge, 1884 <bold>f, g</bold><italic><tp:taxon-name><tp:taxon-name-part taxon-name-part-type="genus" reg="Epepeotes">Epepeotes</tp:taxon-name-part><tp:taxon-name-part taxon-name-part-type="species" reg="uncinatus">uncinatus</tp:taxon-name-part><tp:taxon-name-part taxon-name-part-type="subspecies" reg="lineatopunctatus">lineatopunctatus</tp:taxon-name-part></tp:taxon-name></italic> Breuning, 1960 stat. Resurrected <bold>h, i</bold><italic><tp:taxon-name><tp:taxon-name-part taxon-name-part-type="genus" reg="Epepeotes">Epepeotes</tp:taxon-name-part><tp:taxon-name-part taxon-name-part-type="species" reg="uncinatus">uncinatus</tp:taxon-name-part><tp:taxon-name-part taxon-name-part-type="subspecies" reg="uncinatus">uncinatus</tp:taxon-name-part></tp:taxon-name></italic> Gahan, 1888, lectotype <bold>j</bold><italic><tp:taxon-name><tp:taxon-name-part taxon-name-part-type="genus" reg="Epepeotes">Epepeotes</tp:taxon-name-part><tp:taxon-name-part taxon-name-part-type="species" reg="uncinatus">uncinatus</tp:taxon-name-part><tp:taxon-name-part taxon-name-part-type="subspecies" reg="uncinatus">uncinatus</tp:taxon-name-part></tp:taxon-name></italic> m. <italic>salvazai</italic> Pic, 1925 <bold>a, d, h, j</bold> male <bold>c, e, f</bold> female.</p></caption><graphic xmlns:xlink="http://www.w3.org/1999/xlink" xlink:href="zookeys-1184-019_article-111728__-g007.jpg" position="float" orientation="portrait" xlink:type="simple" id="oo_934749.jpg"><uri content-type="original_file" xlink:type="simple">https://binary.pensoft.net/fig/934749</uri></graphic></fig></tp:treatment-sec><ref-list><ref id="B11"><mixed-citation xmlns:xlink="http://www.w3.org/1999/xlink" xlink:type="simple"><person-group><name name-style="western"><surname>Breuning</surname><given-names>S</given-names></name></person-group> (<year>1960</year>) <article-title>Nouveaux Longicornes du Muséum national d’Histoire naturelle (4e note).</article-title><source>Bulletin de la Société Entomologique de France, Paris</source><volume>65</volume>(<issue>1–2</issue>): <fpage>29</fpage>–<lpage>36</lpage>. <ext-link xlink:href="10.3406/bsef.1960.20510" ext-link-type="doi" xlink:type="simple">https://doi.org/10.3406/bsef.1960.20510</ext-link> [Col. <tp:taxon-name><tp:taxon-name-part taxon-name-part-type="family">Cerambycidae</tp:taxon-name-part></tp:taxon-name>]</mixed-citation></ref></ref-list></tp:taxon-treatment>
