# Supplementary material for: ﻿The collection of the genus Epepeotes Pascoe, 1866 housed in the Natural History Museum, London (Coleoptera, Cerambycidae)
Source: Zookeys. 2023 Nov 10;1184:19–39. doi: 10.3897/zookeys.1184.111728 (PMC10836420; doi:10.3897/zookeys.1184.111728)
Supplement: XML Treatment for Epepeotes taeniotinus taeniotinus [file zookeys.1184.111728-treatment20.xml]

<!DOCTYPE tp:taxon-treatment
  PUBLIC "-//TaxonX//DTD Taxonomic Treatment Publishing DTD v0 20100105//EN" "tax-treatment-NSO.dtd">
<tp:taxon-treatment xmlns:tp="http://www.plazi.org/taxpub"><tp:treatment-meta><kwd-group><label>Taxon classification</label><kwd>
              <named-content content-type="kingdom">Animalia</named-content>
            </kwd><kwd>
              <named-content content-type="order">Coleoptera</named-content>
            </kwd><kwd>
              <named-content content-type="family">Cerambycidae</named-content>
            </kwd></kwd-group><mixed-citation publication-type="journal"><person-group><name><surname>Xie</surname><given-names>Guanglin</given-names></name><name><surname>Barclay</surname><given-names>Maxwell V. L.</given-names></name><name><surname>Wang</surname><given-names>Wenkai</given-names></name></person-group><article-title>﻿The collection of the genus <italic><tp:taxon-name><tp:taxon-name-part taxon-name-part-type="genus" reg="Epepeotes">Epepeotes</tp:taxon-name-part></tp:taxon-name></italic> Pascoe, 1866 housed in the Natural History Museum, London (<tp:taxon-name><tp:taxon-name-part taxon-name-part-type="order">Coleoptera</tp:taxon-name-part></tp:taxon-name>, <tp:taxon-name><tp:taxon-name-part taxon-name-part-type="family">Cerambycidae</tp:taxon-name-part></tp:taxon-name>)</article-title><source>Zookeys</source><day>10</day><month>11</month><year>2023</year><volume>1184</volume><fpage>19</fpage><lpage>39</lpage><pub-id pub-id-type="doi">10.3897/zookeys.1184.111728</pub-id></mixed-citation></tp:treatment-meta><tp:nomenclature><label>﻿</label><tp:taxon-name>
            <object-id xmlns:xlink="http://www.w3.org/1999/xlink" content-type="arpha" xlink:type="simple">4ADAF509-EBB1-5D05-93CD-EEDB8FEE4AED</object-id>
            <tp:taxon-name-part taxon-name-part-type="genus" reg="Epepeotes">Epepeotes</tp:taxon-name-part>
            <tp:taxon-name-part taxon-name-part-type="species" reg="taeniotinus">taeniotinus</tp:taxon-name-part>
            <tp:taxon-name-part taxon-name-part-type="subspecies" reg="taeniotinus">taeniotinus</tp:taxon-name-part>
          </tp:taxon-name><tp:taxon-authority>(Heller, 1924)</tp:taxon-authority><xref ref-type="fig" rid="F8">Fig. 8d–g</xref><tp:nomenclature-citation-list><tp:nomenclature-citation><tp:taxon-name>
                <tp:taxon-name-part taxon-name-part-type="genus" reg="Diochares">Diochares</tp:taxon-name-part>
                <tp:taxon-name-part taxon-name-part-type="species" reg="desertus">desertus</tp:taxon-name-part>
                <tp:taxon-name-part taxon-name-part-type="subspecies" reg="taeniotinus">taeniotinus</tp:taxon-name-part>
              </tp:taxon-name><comment>Heller, 1924: 424. Type locality: Samar [Philippines].</comment></tp:nomenclature-citation><tp:nomenclature-citation><tp:taxon-name>
                <tp:taxon-name-part taxon-name-part-type="genus" reg="Epepeotes">Epepeotes</tp:taxon-name-part>
                <tp:taxon-name-part taxon-name-part-type="species" reg="taeniotinus">taeniotinus</tp:taxon-name-part>
              </tp:taxon-name><comment>: <xref ref-type="bibr" rid="B10">Breuning 1943</xref>: 229.</comment></tp:nomenclature-citation><tp:nomenclature-citation><tp:taxon-name>
                <tp:taxon-name-part taxon-name-part-type="genus" reg="Epepeotes">Epepeotes</tp:taxon-name-part>
                <tp:taxon-name-part taxon-name-part-type="species" reg="taeniotinus">taeniotinus</tp:taxon-name-part>
                <tp:taxon-name-part taxon-name-part-type="subspecies" reg="taeniotinus">taeniotinus</tp:taxon-name-part>
              </tp:taxon-name><comment>: <xref ref-type="bibr" rid="B5">Barševskis 2020</xref>: 181.</comment></tp:nomenclature-citation></tp:nomenclature-citation-list></tp:nomenclature><tp:treatment-sec sec-type="type material" id="SECID0EMNAI"><title>Non-type material.</title><p>27 specimens. <bold>Indonesia (18)</bold>: Maluccas [Moluccas] (2 males, 3 females); Celebes (1 male); Batchian (1 male, 3 females); Ternate (3 males, 3 females); Morty (2 females). <bold>Country unknown (9)</bold>: H.L. Andrewes Bequest. (4): locality label unclear (3 males, 1 female); Pascoe collection (5): Mai (1 female); Gil (1 female); Maki (1 male, 1 female); locality label unreadable (1 female).</p></tp:treatment-sec><tp:treatment-sec sec-type="comments" id="SECID0EWNAI"><title>Comments.</title><p>The pale markings on elytra are variable, ranging from occupying most of the elytra to being almost a narrow X-like stripe.</p></tp:treatment-sec><tp:treatment-sec><!--Section generated to contain objects referenced in tp:taxon-treatment.--><fig id="F8" position="float" orientation="portrait"><object-id xmlns:xlink="http://www.w3.org/1999/xlink" content-type="doi" xlink:type="simple">10.3897/zookeys.1184.111728.figure8</object-id><object-id xmlns:xlink="http://www.w3.org/1999/xlink" content-type="arpha" xlink:type="simple">42D3784E-CDF1-551C-BEFF-FCD850393EF4</object-id><label>Figure 8.</label><caption><p>Habitus of <italic><tp:taxon-name><tp:taxon-name-part taxon-name-part-type="genus" reg="Epepeotes">Epepeotes</tp:taxon-name-part></tp:taxon-name></italic> spp. <bold>a–c</bold><italic><tp:taxon-name><tp:taxon-name-part taxon-name-part-type="genus" reg="Epepeotes">Epepeotes</tp:taxon-name-part><tp:taxon-name-part taxon-name-part-type="species" reg="andamanicus">andamanicus</tp:taxon-name-part></tp:taxon-name></italic> Gahan, 1893 <bold>d–g</bold><italic><tp:taxon-name><tp:taxon-name-part taxon-name-part-type="genus" reg="Epepeotes">Epepeotes</tp:taxon-name-part><tp:taxon-name-part taxon-name-part-type="species" reg="taeniotinus">taeniotinus</tp:taxon-name-part><tp:taxon-name-part taxon-name-part-type="subspecies" reg="taeniotinus">taeniotinus</tp:taxon-name-part></tp:taxon-name></italic> (Heller, 1924) <bold>b, c</bold> lectotype <bold>a, d, f</bold> male <bold>b, e, g</bold> female.</p></caption><graphic xmlns:xlink="http://www.w3.org/1999/xlink" xlink:href="zookeys-1184-019_article-111728__-g008.jpg" position="float" orientation="portrait" xlink:type="simple" id="oo_934750.jpg"><uri content-type="original_file" xlink:type="simple">https://binary.pensoft.net/fig/934750</uri></graphic></fig></tp:treatment-sec><ref-list><ref id="B10"><mixed-citation xmlns:xlink="http://www.w3.org/1999/xlink" xlink:type="simple"><person-group><name name-style="western"><surname>Breuning</surname><given-names>S</given-names></name></person-group> (<year>1943</year>) Études sur les Lamiaires (Coleop. Cerambycidæ). Douzième tribu: <tp:taxon-name><tp:taxon-name-part taxon-name-part-type="tribe">Agniini</tp:taxon-name-part></tp:taxon-name> Thomson. Novitates Entomologicæ, 3<sup>ème</sup> supplément (89–106): 137–280.</mixed-citation></ref><ref id="B5"><mixed-citation xmlns:xlink="http://www.w3.org/1999/xlink" xlink:type="simple"><person-group><name name-style="western"><surname>Barševskis</surname><given-names>A</given-names></name></person-group> (<year>2020</year>) <article-title>To the knowledge of long-horned beetles (<tp:taxon-name><tp:taxon-name-part taxon-name-part-type="order">Coleoptera</tp:taxon-name-part></tp:taxon-name>: <tp:taxon-name><tp:taxon-name-part taxon-name-part-type="family">Cerambycidae</tp:taxon-name-part></tp:taxon-name>) of the Oriental Region. Part 3.</article-title><source>Acta Biologica Universitatis Daugavpiliensis</source><volume>20</volume>(<issue>2</issue>): <fpage>173</fpage>–<lpage>188</lpage>.</mixed-citation></ref></ref-list></tp:taxon-treatment>
