# Supplementary material for: ﻿The collection of the genus Epepeotes Pascoe, 1866 housed in the Natural History Museum, London (Coleoptera, Cerambycidae)
Source: Zookeys. 2023 Nov 10;1184:19–39. doi: 10.3897/zookeys.1184.111728 (PMC10836420; doi:10.3897/zookeys.1184.111728)
Supplement: XML Treatment for Epepeotes gardneri [file zookeys.1184.111728-treatment22.xml]

<!DOCTYPE tp:taxon-treatment
  PUBLIC "-//TaxonX//DTD Taxonomic Treatment Publishing DTD v0 20100105//EN" "tax-treatment-NSO.dtd">
<tp:taxon-treatment xmlns:tp="http://www.plazi.org/taxpub"><tp:treatment-meta><kwd-group><label>Taxon classification</label><kwd>
              <named-content content-type="kingdom">Animalia</named-content>
            </kwd><kwd>
              <named-content content-type="order">Coleoptera</named-content>
            </kwd><kwd>
              <named-content content-type="family">Cerambycidae</named-content>
            </kwd></kwd-group><mixed-citation publication-type="journal"><person-group><name><surname>Xie</surname><given-names>Guanglin</given-names></name><name><surname>Barclay</surname><given-names>Maxwell V. L.</given-names></name><name><surname>Wang</surname><given-names>Wenkai</given-names></name></person-group><article-title>﻿The collection of the genus <italic><tp:taxon-name><tp:taxon-name-part taxon-name-part-type="genus" reg="Epepeotes">Epepeotes</tp:taxon-name-part></tp:taxon-name></italic> Pascoe, 1866 housed in the Natural History Museum, London (<tp:taxon-name><tp:taxon-name-part taxon-name-part-type="order">Coleoptera</tp:taxon-name-part></tp:taxon-name>, <tp:taxon-name><tp:taxon-name-part taxon-name-part-type="family">Cerambycidae</tp:taxon-name-part></tp:taxon-name>)</article-title><source>Zookeys</source><day>10</day><month>11</month><year>2023</year><volume>1184</volume><fpage>19</fpage><lpage>39</lpage><pub-id pub-id-type="doi">10.3897/zookeys.1184.111728</pub-id></mixed-citation></tp:treatment-meta><tp:nomenclature><label>﻿</label><tp:taxon-name>
            <object-id xmlns:xlink="http://www.w3.org/1999/xlink" content-type="arpha" xlink:type="simple">2F0F4800-B9A0-5D61-B203-B077F95E4E8D</object-id>
            <tp:taxon-name-part taxon-name-part-type="genus" reg="Epepeotes">Epepeotes</tp:taxon-name-part>
            <tp:taxon-name-part taxon-name-part-type="species" reg="gardneri">gardneri</tp:taxon-name-part>
          </tp:taxon-name><tp:taxon-authority>Breuning, 1936</tp:taxon-authority><xref ref-type="fig" rid="F9">Fig. 9g, h</xref><tp:nomenclature-citation-list><tp:nomenclature-citation><tp:taxon-name>
                <tp:taxon-name-part taxon-name-part-type="genus" reg="Epepeotes">Epepeotes</tp:taxon-name-part>
                <tp:taxon-name-part taxon-name-part-type="species" reg="gardneri">gardneri</tp:taxon-name-part>
              </tp:taxon-name><comment>Breuning, 1936: 287. Type locality: Andaman [India].</comment></tp:nomenclature-citation></tp:nomenclature-citation-list></tp:nomenclature><tp:treatment-sec sec-type="type material" id="SECID0EBXAI"><title>Type material.</title><p><bold>India. <italic>Holotype</italic></bold>, female: ‘Type [p, label circular, red framed]; Andaman Is. [p]; And. Is. [p]; <tp:taxon-name><tp:taxon-name-part taxon-name-part-type="genus" reg="Epepeotes">Epepeotes</tp:taxon-name-part></tp:taxon-name> / <tp:taxon-name><tp:taxon-name-part taxon-name-part-type="genus" reg="Epepeotes"/><tp:taxon-name-part taxon-name-part-type="species" reg="gardneri">gardneri</tp:taxon-name-part></tp:taxon-name> / mihi Typ. [h] / det. Breuning [p]; NHMUK014394964 [p]’.</p></tp:treatment-sec><tp:treatment-sec><!--Section generated to contain objects referenced in tp:taxon-treatment.--><fig id="F9" position="float" orientation="portrait"><object-id xmlns:xlink="http://www.w3.org/1999/xlink" content-type="doi" xlink:type="simple">10.3897/zookeys.1184.111728.figure9</object-id><object-id xmlns:xlink="http://www.w3.org/1999/xlink" content-type="arpha" xlink:type="simple">AFB3E2FD-3CC0-5455-8731-1D1A1D060506</object-id><label>Figure 9.</label><caption><p>Habitus of <italic><tp:taxon-name><tp:taxon-name-part taxon-name-part-type="genus" reg="Epepeotes">Epepeotes</tp:taxon-name-part></tp:taxon-name></italic> spp. <bold>a–f</bold> types of <italic><tp:taxon-name><tp:taxon-name-part taxon-name-part-type="genus" reg="Epepeotes">Epepeotes</tp:taxon-name-part><tp:taxon-name-part taxon-name-part-type="species" reg="quadriplagiatus">quadriplagiatus</tp:taxon-name-part></tp:taxon-name></italic> Breuning, 1936 <bold>g, h</bold> holotype of <italic><tp:taxon-name><tp:taxon-name-part taxon-name-part-type="genus" reg="Epepeotes">Epepeotes</tp:taxon-name-part><tp:taxon-name-part taxon-name-part-type="species" reg="gardneri">gardneri</tp:taxon-name-part></tp:taxon-name></italic> Breuning, 1936 <bold>i, j</bold> holotype of <italic><tp:taxon-name><tp:taxon-name-part taxon-name-part-type="genus" reg="Epepeotes">Epepeotes</tp:taxon-name-part><tp:taxon-name-part taxon-name-part-type="species" reg="integripennis">integripennis</tp:taxon-name-part></tp:taxon-name></italic> Breuning, 1940 <bold>a, c, i</bold> male <bold>e, g</bold> female.</p></caption><graphic xmlns:xlink="http://www.w3.org/1999/xlink" xlink:href="zookeys-1184-019_article-111728__-g009.jpg" position="float" orientation="portrait" xlink:type="simple" id="oo_934751.jpg"><uri content-type="original_file" xlink:type="simple">https://binary.pensoft.net/fig/934751</uri></graphic></fig></tp:treatment-sec></tp:taxon-treatment>
